# Supplementary material for: Global, regional, and national burdens of congenital heart anomalies from 1990 to 2021, and projections to 2050
Source: Front Pediatr. 2025 Aug 18;13:1601620. doi: 10.3389/fped.2025.1601620 (PMC12399661; doi:10.3389/fped.2025.1601620)
Supplement: Supplementary file 1 [file Supplementaryfile1.xlsx]

## Sheet: Table Legends
Table	Title
Table S1	EAPC of age-standardized DALY rates of congenital heart anomalies and the temporal trends from 1990 to 2021
Table S2	EAPC of age-standardized YLD rates of congenital heart anomalies and the temporal trends from 1990 to 2021
Table S3	EAPC of age-standardized YLL rates of congenital heart anomalies and the temporal trends from 1990 to 2021
Table S4	Prevalence of congenital heart anomalies in 1990 and 2021, and temporal trends from 1990 to 2021 by 204 countries and territories
Table S5	Incidence of congenital heart anomalies in 1990 and 2021, and temporal trends from 1990 to 2021 by 204 countries and territories
Table S6	Deaths of congenital heart anomalies in 1990 and 2021, and temporal trends from 1990 to 2021 by 204 countries and territories
Table S7	DALYs (Disability-Adjusted Life Years) of congenital heart anomalies in 1990 and 2021, and temporal trends from 1990 to 2021 by 204 countries and territories
Table S8	YLLs (Years of Life Lost) of congenital heart anomalies in 1990 and 2021, and temporal trends from 1990 to 2021 by 204 countries and territories
Table S9	YLDs (Years Lived with Disability) of congenital heart anomalies in 1990 and 2021, and temporal trends from 1990 to 2021 by 204 countries and territories
Table S10	Projection of number of prevalence by age from 2022 to 2050
Table S11	Projection of number of deaths by age from 2022 to 2050
Table S12	Projection of number of DALYs (Disability-Adjusted Life Years) by age from 2022 to 2050
Table S13	Projection of number of YLLs (Years of Life Lost) by age from 2022 to 2050
Table S14	Projection of number of YLDs (Years Lived with Disability) by age from 2022 to 2050

## Sheet: Table S1
Characteristics	1990		2021		1990-2021
	Number, DALYs no.×103 (95% UI)	Age-standardized DALY rates (95% UI)	Number, DALYs no.×103 (95% UI)	Age-standardized DALY rates (95% UI)	EAPC (95% CI)
Global	46825.48(27458.86-60026.26)	750.3(440.94-960.11)	22310.09(18696.09-27213.66)	345.24(288.34-422.16)	-2.34 (-2.39--2.28)
Female	19707.91(10877.58-25436.36)	653.77(361.07-843.73)	9885.62(7761.68-11938.14)	314.77(246-381.74)	-2.16 (-2.23--2.1)
Male	27117.57(14525.91-37614.38)	840.45(452.13-1165.71)	12424.47(9861.19-16087.94)	373.74(294.98-485.29)	-2.47 (-2.52--2.41)
Low SDI	8223.6(3037.46-11965.78)	860.62(324.42-1252.88)	8087.04(5745.67-10888.49)	488.54(349.65-658.02)	-1.59 (-1.67--1.51)
Low-middle SDI	14028.16(7577.7-18951.96)	796.79(430.97-1074.7)	7235.43(5743.37-9023.95)	381.65(302.67-476.97)	-2.03 (-2.14--1.92)
Middle SDI	15291.64(9702.22-20084.17)	768.69(487.96-1009.29)	4877.62(4144.78-5756.29)	286.65(241.63-342.81)	-3.02 (-3.09--2.95)
High-middle SDI	7137.01(5102.93-8743.35)	783.96(558.45-962.93)	1429.19(1222.82-1661.7)	204.05(171.77-239.89)	-4.71 (-4.91--4.51)
High SDI	2106.26(1838.81-2305.81)	326.39(283.76-357.66)	656.87(564.95-765.38)	101.7(87.06-118.34)	-3.62 (-3.78--3.46)
East Asia	11180.6(7172.27-15360.04)	962.04(614.3-1322.94)	1782.7(1440.59-2196.78)	241.17(191.48-305.04)	-4.98 (-5.24--4.72)
Southeast Asia	4133.02(2062.76-5556.04)	708.51(354.57-951.89)	2053.89(1683.43-2518.3)	364.01(298.07-447.05)	-2.18 (-2.29--2.08)
Oceania	91.26(33.65-134.51)	895.31(342.09-1311.21)	154.42(69.11-231.04)	786.51(364.8-1169.36)	-0.34 (-0.47--0.2)
Central Asia	385.25(335.78-435.34)	417.57(363.7-471.6)	418.32(332.29-513.64)	423.52(336.81-519.76)	0.27 (-0.01-0.56)
Central Europe	471.75(407.79-522.24)	535.78(461.97-595.51)	85.41(71.84-98.57)	143.86(120.48-167.77)	-4.37 (-4.52--4.23)
Eastern Europe	729.77(650.81-862.95)	463.92(410.99-551.64)	170.67(147.4-199.6)	150.6(126.77-179.24)	-4.06 (-4.5--3.62)
High-income Asia Pacific	375(307.49-424.33)	344.78(279.67-392.25)	76.96(61.68-96.22)	82.88(68.11-103.25)	-4.39 (-4.54--4.24)
Australasia	29.62(27.18-32.65)	180.95(165.96-199.09)	16.01(13.21-18.89)	75.26(60.82-90.15)	-2.8 (-2.94--2.66)
Western Europe	709.04(616.26-765.57)	285.35(247.62-308.59)	236.87(198.21-282.63)	90.56(76.37-106.5)	-3.7 (-3.89--3.5)
Southern Latin America	196.05(164.73-229.77)	386.08(324.42-452.41)	93.22(78.31-111.11)	224.37(186.05-272.12)	-1.6 (-1.8--1.39)
High-income North America	560.36(492.24-604.9)	243.19(212.07-263.27)	241.41(211.31-283.43)	100.75(88.02-118.62)	-2.58 (-2.72--2.43)
Caribbean	361.44(275.55-448.63)	860.63(654.68-1067.15)	231.28(146.05-385.33)	594.06(374.75-982.65)	-0.93 (-1.12--0.75)
Andean Latin America	471(257.53-611.58)	871.67(478.13-1128.92)	220(170.36-277.18)	360.59(278.13-454.8)	-2.27 (-2.43--2.12)
Central Latin America	1100.1(973.62-1244.78)	476.47(421.91-537.81)	779.51(623.84-975.89)	390.66(308.43-492.21)	-0.42 (-0.59--0.24)
Tropical Latin America	766.84(658.14-885.93)	470.57(403.47-544.03)	476.23(390.1-570.46)	275.39(224.81-331.72)	-1.1 (-1.44--0.77)
North Africa and Middle East	8560.42(3849.44-12096.04)	1670.33(755.19-2355.8)	3181.54(2544.86-3899.41)	539.99(431.98-661.97)	-3.43 (-3.51--3.34)
South Asia	10254.28(6526.7-13707.21)	652.5(414.83-870.95)	5102.11(3703.4-7010.94)	324.04(234.07-448.15)	-1.88 (-2.01--1.76)
Central Sub-Saharan Africa	698.1(218.65-1266.66)	628.73(203.49-1126.97)	589.41(378.88-939.74)	288.04(186.1-458.16)	-2.21 (-2.42--2)
Eastern Sub-Saharan Africa	2579.08(741.07-4968.77)	668.98(200.64-1291.08)	2119.02(1337.32-3731.59)	334.69(214.9-585.93)	-1.96 (-2.06--1.86)
Southern Sub-Saharan Africa	176.34(143.18-225.38)	239.92(195.26-304.84)	155.31(108.19-203.96)	195.26(135.75-257.04)	-0.38 (-0.47--0.28)
Western Sub-Saharan Africa	2996.16(829.76-4546.53)	802.14(235.79-1218.58)	4125.79(2522.84-5783.21)	520.37(326.58-724.49)	-1.06 (-1.17--0.94)

## Sheet: Table S2
Characteristics	1990		2021		1990-2021
	Number, YLDs no.×103 (95% UI)	Age-standardized YLD rates (95% UI)	Number, YLDs no.×103 (95% UI)	Age-standardized YLD rates (95% UI)	EAPC (95% CI)
Global	796.15(466.92-1220.02)	13.8(7.98-21.28)	1043.11(598.14-1608.66)	14.25(8.27-21.88)	0.13 (0.12-0.14)
Female	381.15(219.73-586.77)	13.52(7.75-20.9)	509.61(289.62-787.88)	14.12(8.1-21.71)	0.18 (0.16-0.19)
Male	415(244.94-632.63)	14.04(8.19-21.57)	533.5(307.08-820.78)	14.36(8.36-22.01)	0.09 (0.07-0.1)
Low SDI	79.96(45.9-125.49)	11.49(6.33-18.14)	169.54(98.78-261.31)	12.13(6.82-18.86)	0.21 (0.2-0.22)
Low-middle SDI	179.8(107.67-276.26)	12.33(7.12-19.05)	256.89(149.86-394.72)	13.12(7.64-20.15)	0.24 (0.22-0.26)
Middle SDI	250.78(146.02-385.37)	13.22(7.61-20.41)	310.72(177.46-477.88)	14.46(8.48-21.98)	0.31 (0.3-0.31)
High-middle SDI	149.42(86.72-231.36)	14.87(8.72-22.86)	159.03(90.21-244.98)	15.87(9.42-24.02)	0.25 (0.22-0.28)
High SDI	135.45(78.13-207.14)	17.93(10.56-27.08)	146.13(82.29-226.81)	17.88(10.52-27.3)	0.01 (0-0.01)
East Asia	151.29(84.91-237.58)	12.47(7.09-19.59)	164.42(92.15-253.36)	14.41(8.46-21.84)	0.55 (0.49-0.61)
Southeast Asia	63.58(37-98.44)	11.86(6.77-18.43)	77.76(42.89-120.89)	12.13(6.84-18.83)	0.05 (0.04-0.06)
Oceania	0.93(0.53-1.45)	11.23(6.16-17.69)	1.85(1.02-2.93)	11.18(5.92-17.8)	-0.02 (-0.04--0.01)
Central Asia	14.89(8.62-23.21)	18.34(10.38-28.76)	19.3(10.76-30.01)	19.85(11.07-30.88)	0.23 (0.17-0.28)
Central Europe	18.55(11.28-27.41)	17.55(10.86-25.7)	13.52(8.02-20.23)	18.51(11.4-27.04)	0.12 (0.06-0.18)
Eastern Europe	32.71(19.46-48.55)	16.89(10.22-24.78)	24.21(13.93-37.17)	16.64(9.9-24.79)	-0.1 (-0.12--0.07)
High-income Asia Pacific	29.89(16.49-46.78)	20.16(11.39-31)	27.24(14.23-43.35)	20.21(11.44-30.74)	0.03 (-0.01-0.07)
Australasia	2.49(1.45-3.73)	14.13(8.33-21.12)	3.51(2.01-5.29)	14.87(8.79-21.95)	0.05 (-0.04-0.14)
Western Europe	62.98(35.66-97.84)	19.87(11.53-29.92)	68.07(37.08-106.31)	20.31(11.87-30.97)	0.09 (0.07-0.11)
Southern Latin America	5.89(3.49-9.1)	11.58(6.85-17.9)	7.05(4.1-10.76)	13.02(7.83-19.48)	0.35 (0.3-0.4)
High-income North America	37.35(22.33-55.57)	15.41(9.45-22.69)	41.35(23.81-63.11)	14.99(8.99-22.51)	-0.12 (-0.18--0.05)
Caribbean	5.43(3.23-8.21)	14.21(8.39-21.59)	5.78(3.19-9)	13.3(7.5-20.44)	-0.26 (-0.28--0.23)
Andean Latin America	6.42(3.86-9.75)	14.18(8.2-21.92)	9.79(5.63-14.87)	15.13(8.76-22.92)	0.21 (0.17-0.25)
Central Latin America	30.42(18.36-45.79)	15.56(9.01-23.98)	40.93(23.85-62.64)	17.45(10.38-26.46)	0.31 (0.3-0.33)
Tropical Latin America	23.69(13.6-36.73)	14.3(8.08-22.34)	27.9(15.97-42.93)	13.99(8.21-21.15)	-0.07 (-0.13--0.01)
North Africa and Middle East	69.81(41.63-103.89)	16.83(9.55-25.65)	110.46(63.52-167.08)	17.66(10.15-26.71)	0.16 (0.14-0.18)
South Asia	160.85(96.88-243.97)	11.82(6.91-18.08)	225.72(131.42-342.4)	12.85(7.58-19.44)	0.35 (0.31-0.38)
Central Sub-Saharan Africa	8.97(4.92-14)	11.65(5.97-18.62)	21.4(12.17-33.1)	12.33(6.89-19.3)	0.2 (0.19-0.2)
Eastern Sub-Saharan Africa	29.03(16.36-45.34)	10.84(5.87-17.19)	59.12(33.35-92.82)	11.11(6.11-17.62)	0.11 (0.1-0.12)
Southern Sub-Saharan Africa	8.28(4.55-13.09)	13.58(7.11-21.79)	11.77(6.3-18.37)	14.49(7.75-22.6)	0.26 (0.24-0.29)
Western Sub-Saharan Africa	32.7(18.39-51.56)	12.29(6.69-19.37)	81.96(47.03-126.26)	12.93(7.16-20.1)	0.16 (0.16-0.16)

## Sheet: Table S3
Characteristics	1990		2021		1990-2021
	Number, YLLs no.×103 (95% UI)	Age-standardized YLL rates (95% UI)	Number, YLLs no.×103 (95% UI)	Age-standardized YLL rates (95% UI)	EAPC (95% CI)
Global	46029.33(26678.55-59218.21)	736.5(427.54-946.93)	21266.98(17537.59-26023.39)	330.99(272.68-406.29)	-2.4 (-2.47--2.34)
Female	19326.76(10672.01-24969.36)	640.25(353.89-827.13)	9376.01(7275.6-11454.2)	300.65(232.29-369.09)	-2.23 (-2.3--2.17)
Male	26702.57(14101.09-37241.11)	826.41(437.81-1153.02)	11890.98(9381.54-15439.09)	359.39(283.56-467.6)	-2.53 (-2.59--2.47)
Low SDI	8143.64(2966.35-11884.57)	849.13(315.07-1242.31)	7917.5(5604-10702.93)	476.4(340.74-642.01)	-1.62 (-1.71--1.54)
Low-middle SDI	13848.36(7415.77-18794.21)	784.45(420.5-1064.07)	6978.54(5502.45-8699.39)	368.54(290.28-460.54)	-2.08 (-2.2--1.96)
Middle SDI	15040.86(9450.03-19907.92)	755.47(474.67-999.99)	4566.9(3832.3-5524.54)	272.19(227.07-330.69)	-3.12 (-3.19--3.04)
High-middle SDI	6987.59(4933.99-8611.04)	769.09(541.71-949.14)	1270.16(1065.17-1493.12)	188.18(155.56-224.12)	-4.91 (-5.13--4.69)
High SDI	1970.82(1707.67-2138.73)	308.46(266.33-335.45)	510.73(441.76-599.35)	83.81(70.52-99.66)	-4.03 (-4.19--3.88)
East Asia	11029.31(7015.9-15231.59)	949.57(601.34-1312.37)	1618.29(1289.56-2025.53)	226.76(176.37-291.34)	-5.15 (-5.42--4.87)
Southeast Asia	4069.44(2010.59-5488.37)	696.65(344.87-939.83)	1976.13(1622.75-2436.16)	351.88(288.23-435.18)	-2.24 (-2.34--2.13)
Oceania	90.33(33.02-133.89)	884.08(334-1302.64)	152.58(67.55-229.28)	775.32(355.1-1159.85)	-0.34 (-0.48--0.2)
Central Asia	370.36(320.5-419.16)	399.23(346.3-451.31)	399.03(314.01-493.14)	403.67(317.88-498.44)	0.28 (-0.02-0.58)
Central Europe	453.2(390.14-502.81)	518.23(444.69-576.1)	71.88(59.05-83.7)	125.35(101.86-147.28)	-4.69 (-4.84--4.54)
Eastern Europe	697.06(620.14-829.67)	447.03(396.68-534.47)	146.45(125.99-176.43)	133.96(110.6-164.32)	-4.31 (-4.79--3.84)
High-income Asia Pacific	345.11(280.55-387.83)	324.62(262.04-367.18)	49.73(39.63-64.66)	62.67(48.79-83.37)	-5.03 (-5.16--4.9)
Australasia	27.13(25.12-29.88)	166.83(153.76-184.7)	12.5(10.02-15.09)	60.39(46.52-74.85)	-3.19 (-3.36--3.03)
Western Europe	646.06(558.42-699.46)	265.48(228.34-288.38)	168.8(142.15-201.06)	70.25(57.34-85.38)	-4.28 (-4.47--4.09)
Southern Latin America	190.15(159.22-223.2)	374.5(313.61-439.54)	86.17(71.47-104.12)	211.36(172.55-258.4)	-1.68 (-1.89--1.46)
High-income North America	523.01(455.01-569.04)	227.79(197.16-248.31)	200.05(176.34-245.17)	85.76(73.91-105.53)	-2.84 (-2.99--2.7)
Caribbean	356.01(269.6-443.23)	846.42(639.19-1054.2)	225.5(140.77-378.29)	580.76(362.56-966.38)	-0.95 (-1.14--0.76)
Andean Latin America	464.58(251.83-604.7)	857.49(466.35-1113.7)	210.21(158.73-269.26)	345.46(260.24-442.43)	-2.34 (-2.5--2.18)
Central Latin America	1069.69(941.26-1216.03)	460.91(406.41-522.79)	738.58(575.57-934.82)	373.22(289.61-473.84)	-0.44 (-0.63--0.26)
Tropical Latin America	743.15(633.73-858.76)	456.27(389.05-527.54)	448.33(363.13-543.05)	261.4(210.61-317.86)	-1.14 (-1.49--0.8)
North Africa and Middle East	8490.61(3785.09-12046.62)	1653.5(739.78-2344.59)	3071.09(2433.6-3808.98)	522.33(414.02-648.79)	-3.49 (-3.58--3.4)
South Asia	10093.43(6355.78-13514.64)	640.68(402.22-856.32)	4876.39(3513.95-6805.46)	311.19(222.88-436.98)	-1.94 (-2.07--1.81)
Central Sub-Saharan Africa	689.13(211.98-1258.45)	617.08(194.75-1117.37)	568.01(354.97-921.73)	275.7(173.51-447.77)	-2.27 (-2.49--2.05)
Eastern Sub-Saharan Africa	2550.05(716.23-4939.55)	658.14(191.21-1281.03)	2059.9(1293.71-3676.1)	323.57(205.92-575.66)	-2.01 (-2.11--1.9)
Southern Sub-Saharan Africa	168.06(136.68-218.24)	226.34(183.69-293.12)	143.54(95.93-192.06)	180.78(120.69-242.41)	-0.42 (-0.53--0.32)
Western Sub-Saharan Africa	2963.46(798.62-4518.36)	789.85(221.27-1205.8)	4043.83(2443.84-5682.7)	507.44(313.52-709.35)	-1.08 (-1.2--0.96)

## Sheet: Table S4
Characteristics	1990		2021		1990-2021
	Number, prevalence no.×103 (95% UI)	Age-standardized prevalence rate per 100,000 (95% UI)	Number, prevalence no.×103 (95% UI)	Age-standardized prevalence rate per 100,000 (95% UI)	EAPC (95% CI)
Afghanistan	138.17(123.93-152.89)	1098.9(978.61-1224.1)	416.29(373.99-465.15)	1060.31(944.69-1190.12)	-0.13 (-0.15--0.1)
Albania	29.21(26.31-32.37)	802.13(720.63-893.06)	17.44(15.5-19.71)	809.85(729.49-898.7)	0.06 (0.03-0.08)
Algeria	316.93(284.83-353.65)	1069.37(953.58-1203.58)	479.46(430.35-537.5)	1070.22(959.29-1202.4)	0 (-0.02-0.02)
American Samoa	0.39(0.35-0.44)	683.81(612.89-758.21)	0.35(0.31-0.39)	729.1(654.47-807.71)	0.22 (0.21-0.24)
Andorra	0.42(0.39-0.46)	906.18(826.84-979.14)	0.57(0.52-0.62)	880.86(809.09-956.19)	-0.06 (-0.1--0.02)
Angola	126.32(112.55-142.26)	919.09(811.79-1045.13)	371.62(330.51-418.24)	893.37(786.06-1020.7)	-0.11 (-0.14--0.08)
Antigua and Barbuda	0.47(0.43-0.53)	772.07(694.21-854.76)	0.64(0.58-0.71)	816(733.1-897.99)	0.18 (0.14-0.22)
Argentina	290.5(259.9-324.6)	861.77(770.95-962.34)	363.41(323.23-403.3)	916.74(816.12-1015.29)	0.23 (0.18-0.29)
Armenia	39.12(35.73-42.69)	1103.43(1007.35-1204.84)	29.91(27.19-32.72)	1141.42(1045.5-1246.32)	0.17 (0.13-0.21)
Australia	132.29(119.64-145.63)	856.75(777.69-942.85)	173.63(156.94-190.81)	808.63(738.64-885.33)	-0.18 (-0.2--0.16)
Austria	62.46(58.59-66.43)	938.86(877.05-999.65)	74.55(69.74-79.36)	1027.76(959.79-1096.78)	0.22 (0.07-0.37)
Azerbaijan	79.6(71.89-87.35)	1001.41(903.52-1106.34)	95.61(86.09-105.19)	1007.18(908.98-1103.71)	0.05 (0.03-0.07)
Bahrain	5.64(5.09-6.32)	1044.09(940.84-1175.8)	15.05(13.54-16.99)	1055.9(949.94-1184.43)	0.04 (0.03-0.05)
Bangladesh	1328.41(1172.35-1518.57)	988.7(859.89-1144.72)	1542.78(1342.47-1792.02)	953.91(831.83-1106.65)	-0.11 (-0.14--0.09)
Barbados	1.92(1.74-2.11)	802.07(726.9-884.2)	2.06(1.84-2.27)	856.06(773.39-943.44)	0.22 (0.2-0.24)
Belarus	92.34(82.89-102.5)	978.12(880.73-1086.67)	69.75(62.02-78.45)	930.85(841.08-1031.19)	-0.21 (-0.22--0.19)
Belgium	76.26(71.12-81.83)	891.19(833.99-951.54)	84.46(78.48-90.98)	915.78(851.62-976.73)	0.12 (0.08-0.16)
Belize	1.77(1.59-1.95)	772.68(692.04-850.59)	3.5(3.12-3.85)	809.61(723.4-890.48)	0.14 (0.11-0.18)
Benin	61.67(54.66-69.67)	954.11(834.02-1110.06)	157.27(138.08-179.74)	935.65(810.58-1097.31)	-0.08 (-0.1--0.06)
Bermuda	0.42(0.38-0.46)	772.86(695.9-846.52)	0.41(0.36-0.45)	805.86(728.85-879.72)	0.16 (0.14-0.18)
Bhutan	7.18(6.35-8.27)	964.6(840.71-1130.09)	6.97(6.07-8.19)	954.5(834.39-1115.05)	-0.05 (-0.07--0.02)
Bolivarian Republic of Venezuela	209.79(183.96-237.56)	956.1(845.21-1080.66)	250.27(224.45-282.39)	1013.72(908.76-1147.68)	0.17 (0.15-0.2)
Bosnia and Herzegovina	35.98(32.37-39.81)	849.05(767.72-938.29)	22.72(20.16-25.38)	896.32(803.86-990.97)	0.22 (0.17-0.26)
Botswana	15.08(13.77-16.47)	922.96(842.35-1005.57)	23.16(21.09-25.33)	947.4(862.54-1036.83)	0.15 (0.08-0.23)
Brazil	1342.93(1226.14-1476.47)	837.91(761.25-926.11)	1624.63(1453.1-1814.87)	810.57(727.99-902.88)	-0.14 (-0.16--0.12)
Brunei Darussalam	3.49(3.1-3.91)	1160.55(1030.3-1294.08)	4.85(4.37-5.32)	1217.96(1097.43-1343.19)	0.17 (0.13-0.22)
Bulgaria	64.13(57.65-71.47)	876.25(793.9-961.45)	46.07(41.06-51.75)	912.91(827.04-1006.03)	0.12 (0.08-0.15)
Burkina Faso	121.36(108.24-137.14)	956.15(843.69-1100.25)	279.57(249.92-312.83)	958.22(841.32-1097.07)	0.01 (-0.01-0.03)
Burundi	67.13(59.58-74.95)	896.07(788.31-1018.44)	140.65(124.25-157.89)	851.44(749.72-968.66)	-0.19 (-0.21--0.16)
Cambodia	114.77(99.62-135.05)	884.89(755.85-1068.38)	150.08(128.45-177.16)	861.51(736.16-1020.99)	-0.12 (-0.15--0.1)
Cameroon	121.87(108.66-137.18)	896.97(785.59-1025.91)	337.34(300.05-382.06)	885.64(783.2-1019.47)	-0.09 (-0.13--0.05)
Canada	211.97(190.73-232.23)	863.03(777.76-942.97)	226.41(203.75-251.23)	756(689.61-831.62)	-0.3 (-0.36--0.24)
Central African Republic	34.12(30.33-38.38)	937.83(829.32-1069.63)	64.13(57.07-72.59)	945.4(837.48-1074.86)	0.02 (0-0.04)
Chad	77.43(68.76-87.25)	951.19(830.17-1094.98)	227.45(201.66-257.66)	945.13(824.95-1096.3)	-0.03 (-0.05-0)
Chile	127.64(113.84-141.7)	916.55(816.99-1017.04)	150.36(136.81-164.7)	960.21(873.32-1048.86)	0.22 (0.15-0.28)
China	9435.7(8447.18-10436.72)	795.51(712.54-882.06)	8321.4(7458.24-9283.85)	724.04(651.51-794.56)	-0.4 (-0.51--0.29)
Colombia	341.16(300.77-388.29)	916.62(812.36-1035.82)	392.73(351.42-441)	901.14(802.59-1020.41)	-0.02 (-0.06-0.03)
Commonwealth of the Bahamas	2.12(1.89-2.34)	785.3(703.23-866.83)	2.85(2.55-3.14)	827.21(742.69-916.05)	0.15 (0.13-0.18)
Comoros	5.01(4.46-5.65)	850.62(752.76-975.84)	6.52(5.76-7.42)	830.31(731.58-950.08)	-0.12 (-0.13--0.1)
Congo	27.25(24.34-30.52)	910.19(803.85-1035.69)	52.21(46.24-59.52)	886.82(783.85-1020.51)	-0.1 (-0.12--0.08)
Cook Islands	0.14(0.12-0.15)	665.99(598.16-742.54)	0.11(0.1-0.12)	677.17(606.56-753.54)	0.07 (0.06-0.08)
Costa Rica	31.21(27.74-35.46)	897.48(801.88-1014.05)	38.36(34.14-42.64)	919.66(814.19-1031.7)	0.05 (0.01-0.09)
Croatia	32.65(29.37-36.51)	778.86(706.29-859.46)	25.92(23.2-29.17)	825.34(750.45-910.92)	0.19 (0.17-0.21)
Cuba	83.98(75.47-91.85)	814.06(731.09-888.91)	74.58(66.57-82.39)	811.31(728.42-887.28)	-0.04 (-0.07-0)
Cyprus	6.7(6.17-7.23)	902.96(831.83-974.07)	9.67(8.88-10.5)	852.7(781-918.69)	-0.23 (-0.26--0.2)
Czech Republic	82.64(74.76-91.2)	927.48(842.34-1016.05)	76.14(67.69-85.04)	910.95(818.95-1009.16)	-0.03 (-0.05-0)
Democratic People's Republic of Korea	144.35(130.62-158.25)	666.97(603.81-729.57)	148.61(133.77-165.29)	674.06(607.39-745.59)	0.04 (0.01-0.06)
Democratic Republic of the Congo	470.23(415.13-524.09)	926.21(809.32-1051.72)	962.68(856.09-1091.13)	890.58(785.38-1020)	-0.16 (-0.18--0.14)
Denmark	41.81(38.97-44.89)	957.76(895.56-1021.97)	42.94(39.59-46.36)	899.42(832.27-968.21)	-0.23 (-0.25--0.2)
Djibouti	4.32(3.84-4.84)	852.04(753.7-974.5)	11.41(10.1-12.91)	845.39(744.01-959.58)	-0.08 (-0.1--0.05)
Dominica	0.61(0.54-0.67)	774.08(690.36-857.68)	0.49(0.44-0.54)	843.02(752.39-931.53)	0.29 (0.27-0.31)
Dominican Republic	64.89(58.14-71.86)	778.03(698.85-861.34)	86.27(77.75-95.34)	795.32(716.5-878.6)	0.09 (0.05-0.13)
Ecuador	84.26(76.99-91.36)	721.18(658.17-785.83)	140.24(129.78-151.33)	787.04(729.13-849.4)	0.33 (0.23-0.43)
Egypt	659.48(586.21-743.76)	1025.47(907.65-1167.2)	1148.3(1026.67-1296.43)	1015.15(906.18-1150.65)	-0.03 (-0.05--0.01)
El Salvador	59.22(51.34-67.91)	913.67(801.86-1038.12)	59.07(52.13-67.12)	923.77(815.45-1050.81)	0.06 (0.02-0.11)
Equatorial Guinea	5.11(4.53-5.81)	909(803.47-1043.68)	14.84(13.16-16.8)	867.81(763.19-993.67)	-0.19 (-0.2--0.18)
Eritrea	38.93(34.68-43.53)	869.8(768.29-986.29)	64.94(57.73-73.29)	846.61(747.44-960.2)	-0.09 (-0.11--0.07)
Estonia	13.72(12.29-15.23)	973.14(877.75-1071.11)	9.72(8.62-10.86)	924.82(831.61-1023.76)	-0.2 (-0.21--0.19)
Ethiopia	615.28(547.67-688.79)	902.69(793.67-1037.05)	1064.39(938.5-1206.39)	823.03(722.62-949.02)	-0.32 (-0.34--0.29)
Federated States of Micronesia	0.9(0.8-0.99)	704.63(628.16-781.9)	0.74(0.66-0.82)	712.85(630.97-788.65)	0.02 (0.01-0.03)
Fiji	6.01(5.38-6.64)	701.72(627.18-783.5)	7.06(6.32-7.81)	757(678.63-837.48)	0.24 (0.23-0.25)
Finland	42.3(39.07-45.3)	982.14(910.39-1049.54)	39.27(36.27-42.5)	922.76(848.3-991.75)	-0.19 (-0.23--0.14)
France	464.85(434.16-498)	911.7(855.53-972.98)	480.75(443.21-520.04)	892.49(826.56-959.59)	0.04 (-0.01-0.09)
Gabon	10.66(9.5-11.96)	902.3(798.38-1023.51)	17.43(15.51-19.8)	884.95(784.23-1010.61)	-0.07 (-0.1--0.04)
Georgia	48.8(43.89-54.26)	932.3(842.65-1032.85)	31.45(28.82-34.39)	1013.67(933.34-1100.7)	0.39 (0.33-0.45)
Germany	637.35(592.75-685.28)	965.92(901.08-1039.38)	638.73(587.47-691.82)	970.19(890.07-1051.69)	0 (-0.04-0.03)
Ghana	172.69(152.97-197.42)	930.31(810.04-1095.82)	359.72(318.95-411.19)	930.4(815.81-1072.05)	0.02 (-0.01-0.05)
Greece	103.24(93.32-113.39)	1169.37(1055.77-1287)	90.75(83.88-98.77)	1212.5(1118.55-1323.87)	0.18 (0.14-0.23)
Greenland	0.41(0.37-0.46)	734.41(664.31-817.85)	0.36(0.32-0.4)	722.01(644.75-801.94)	-0.09 (-0.13--0.06)
Grenada	0.76(0.68-0.85)	775.31(692.83-859.34)	0.75(0.68-0.83)	811.98(730.86-892.4)	0.17 (0.14-0.21)
Guam	0.93(0.83-1.03)	636.78(569.77-709.03)	1.01(0.9-1.13)	687.81(614.9-765.91)	0.26 (0.25-0.27)
Guatemala	106.14(91.63-121.62)	920.41(805.81-1041.67)	156.7(137.23-176.84)	948.61(833.19-1072.07)	0.13 (0.11-0.15)
Guinea	75.45(66.65-85.62)	963.7(840.21-1118.04)	156.79(137.89-178.13)	939.25(813.19-1088.07)	-0.09 (-0.1--0.07)
Guinea-Bissau	13.03(11.56-14.77)	980.8(862.82-1133.63)	24.12(21.28-27.46)	951.29(832.05-1099.07)	-0.12 (-0.15--0.1)
Guyana	7.38(6.55-8.29)	796(707.4-889.93)	6.38(5.74-7.06)	834.19(751.11-924.64)	0.16 (0.12-0.2)
Haiti	70.27(63.22-78.14)	854.39(769.56-947.31)	124.73(112.65-137.65)	871.54(787.13-964.26)	0.08 (0.07-0.09)
Honduras	57.35(49.86-66.54)	912.32(799.35-1041.6)	102.14(89.59-115.52)	938.08(822.95-1057.98)	0.07 (0.01-0.13)
Hungary	75.05(67.93-83.47)	863.56(783.64-949.13)	60.28(54.04-67.27)	836.18(758.18-919.37)	0.04 (-0.03-0.11)
Iceland	2.4(2.2-2.61)	985.82(906.23-1073.73)	2.98(2.72-3.22)	986.91(901.16-1063.21)	0.03 (0-0.07)
India	10562.89(9226.31-12449.32)	1114.47(961.27-1332.3)	14684.06(12537.3-17676.75)	1074.65(924.04-1286.47)	-0.13 (-0.15--0.11)
Indonesia	1587.56(1401.57-1818.78)	772.86(677.55-894.4)	2028.84(1782.21-2343.16)	769.06(676.81-883.24)	0 (-0.03-0.02)
Iraq	234.5(210.61-262.13)	1046.21(933.03-1181.4)	439.93(392.83-494.05)	1025.26(913.84-1156.25)	-0.09 (-0.11--0.06)
Ireland	35.44(33.26-38.06)	1019.07(957.11-1093.45)	42.85(39.69-46.4)	1009.56(935.56-1092.79)	0.11 (-0.02-0.25)
Islamic Republic of Iran	754.02(680.26-839.1)	1111.96(998.09-1253.13)	844.1(749.75-958.21)	1060.42(944.57-1197.38)	-0.14 (-0.2--0.08)
Israel	47.16(43.26-51.23)	927.35(849.86-1006.19)	81.82(74.67-89.41)	879.14(801.55-959.98)	-0.11 (-0.16--0.06)
Italy	555.95(507.01-609.23)	1184.44(1077.35-1296.66)	483.82(445.58-525.01)	1128.61(1035.47-1222.25)	-0.18 (-0.29--0.06)
Jamaica	20.14(18.06-22.31)	783.63(702.19-863.25)	20.9(18.8-22.99)	833.01(751.9-914.42)	0.22 (0.19-0.24)
Japan	1325.13(1201.83-1463.5)	1289.38(1159.44-1425.6)	1044.85(958-1145.62)	1213.7(1101.51-1335.68)	-0.17 (-0.2--0.15)
Jordan	48.71(43.95-54.7)	1087.93(976.18-1236.1)	135.93(121.7-152.23)	1093.59(980.64-1225.77)	-0.02 (-0.03-0)
Kazakhstan	184.76(168.09-201.59)	1071.78(975.03-1171.38)	201.25(183.26-221.23)	1061.22(966.56-1166.01)	-0.09 (-0.11--0.07)
Kenya	299.93(261.23-349.79)	1051.62(900.68-1267.15)	559.96(482.3-669.22)	1029.21(881.03-1240.95)	-0.08 (-0.1--0.06)
Kingdom of Eswatini	9.46(8.59-10.35)	899.05(815.85-980.59)	11.62(10.54-12.56)	899.9(815.8-973.96)	0.02 (-0.03-0.06)
Kiribati	0.66(0.59-0.74)	716.35(638.75-795.9)	0.97(0.87-1.07)	729.18(653.58-804.72)	0.03 (0.02-0.05)
Kuwait	19.68(17.75-22.1)	1082.85(975.44-1222.14)	46.91(42.02-53.06)	1126.46(1014.01-1260.82)	0.13 (0.11-0.15)
Kyrgyzstan	53.01(47.93-57.9)	1035.99(934.31-1136.31)	75.22(67.87-82.22)	1033.78(933.06-1134.28)	0 (-0.02-0.01)
Lao People's Democratic Republic	47.26(41.46-54.63)	903.14(778.59-1075.64)	68.25(59.08-79.6)	878.87(757.76-1031.86)	-0.12 (-0.13--0.1)
Latvia	23.25(20.89-25.92)	986.65(890.17-1089.36)	13.85(12.3-15.52)	954.47(860.84-1050.28)	-0.12 (-0.14--0.11)
Lebanon	34.65(31.26-38.89)	1067.36(960.39-1203.69)	55.26(49.72-62.61)	1061.03(957.63-1195.08)	-0.03 (-0.06-0)
Lesotho	16.79(15.22-18.34)	888.17(807.26-965.32)	18.49(16.81-20.22)	910.87(826.83-993.8)	0.1 (0.08-0.13)
Liberia	30.74(27.25-35.01)	966.58(850.23-1123.03)	56.82(49.86-66.13)	904.35(790.54-1061.96)	-0.22 (-0.23--0.2)
Libya	52.13(46.8-58.2)	1059.19(946.32-1197.05)	68.7(61.24-77.29)	1076.98(965.89-1210.05)	0.03 (0.01-0.04)
Lithuania	32.92(29.62-36.57)	983.17(888.63-1085.04)	20.27(18.07-22.65)	959.93(866.2-1062.22)	-0.08 (-0.11--0.05)
Luxembourg	3.21(2.91-3.51)	993.2(901.92-1088.12)	5.1(4.65-5.57)	969.96(884.64-1063.13)	-0.13 (-0.16--0.11)
Madagascar	188.03(157-231.96)	1325.26(1062.52-1685)	410.03(338.08-521.57)	1289.01(1047.04-1676.35)	-0.15 (-0.18--0.11)
Malawi	117.09(105.25-130.77)	872.32(773.47-981.04)	190.86(170.29-214.93)	819.86(727.84-930.26)	-0.21 (-0.24--0.19)
Malaysia	169.7(147.63-199.37)	870.19(751.85-1036.92)	264.15(227.93-313.63)	864.92(749.23-1022.98)	-0.02 (-0.04-0.01)
Maldives	2.43(2.14-2.8)	881.05(759.12-1047.43)	4.12(3.53-4.89)	868.82(753.01-1020.65)	-0.04 (-0.1-0.03)
Mali	110.65(98.27-125.08)	956.92(836.5-1112.58)	297.12(264.41-334.3)	941.82(826.31-1087.17)	-0.05 (-0.06--0.03)
Malta	3.25(3-3.5)	950.18(879.56-1021.1)	3.27(3.02-3.53)	964.54(895.04-1035.02)	0.15 (0.07-0.22)
Marshall Islands	0.41(0.36-0.45)	700.04(624.39-784.19)	0.44(0.39-0.48)	742.17(664.77-825.74)	0.14 (0.12-0.17)
Mauritania	23.56(20.73-27.11)	925.82(804.66-1084.72)	45.6(40.1-51.97)	896.05(781.18-1033.8)	-0.12 (-0.15--0.09)
Mauritius	9.57(8.36-11.33)	854.45(745.52-1013.93)	9.83(8.4-11.92)	888.04(769.63-1057.65)	0.12 (0.09-0.15)
Mexico	1207.93(1062.5-1368.72)	1185.19(1050.01-1338.49)	1314.44(1181.12-1459.45)	1091.7(981.01-1213.51)	-0.27 (-0.33--0.21)
Mongolia	28.59(25.87-31.37)	1078.38(976.62-1188.13)	37.78(34.36-41.48)	1071.18(973.53-1177.67)	-0.02 (-0.03-0)
Montenegro	4.94(4.44-5.46)	826.67(744.64-912.21)	4.24(3.78-4.78)	823.38(740.71-915.96)	-0.03 (-0.07-0.01)
Morocco	288.92(256.34-326.75)	1006.69(891.79-1145.47)	367.62(326.48-415.58)	1014.67(902.74-1146.07)	0.01 (-0.01-0.04)
Mozambique	153.96(136.28-173.36)	877.53(771.57-993.37)	334.75(297.62-375.38)	849.78(752-967.75)	-0.1 (-0.12--0.08)
Myanmar	455.69(386.84-552.89)	1024.79(858.47-1266.72)	563.32(472.15-699.36)	1008.22(846.13-1248.52)	-0.1 (-0.15--0.05)
Namibia	15.11(13.85-16.43)	875.4(800.49-954.06)	22.98(20.87-25.06)	873.17(794.44-950.15)	0.02 (0-0.04)
Nepal	228.13(201.88-262.81)	969.89(846.6-1133.4)	290.1(253.75-339.84)	914.04(797.83-1074.23)	-0.2 (-0.22--0.19)
Netherlands	123.96(115.86-132.31)	944.13(883.71-1008.06)	127.96(118.23-137.94)	927.38(856.22-997.49)	0.01 (-0.04-0.06)
New Zealand	31.64(28.68-34.54)	989.25(896.92-1081.23)	40.47(37.03-43.94)	935.49(861.16-1012.87)	-0.2 (-0.22--0.17)
Nicaragua	45.5(40.05-51.85)	902.25(797.7-1015.12)	62.52(55.32-70.33)	919.97(814.66-1034.22)	0.04 (0-0.07)
Niger	106.2(94.93-120.54)	950.95(836.3-1105.82)	314.12(279.69-356.27)	924.95(810.42-1075.61)	-0.12 (-0.14--0.1)
Nigeria	1147.43(1016.77-1324.98)	1034.92(901.79-1228.17)	2784.99(2458.16-3233.48)	1008.54(876.5-1197.76)	-0.15 (-0.2--0.1)
North Macedonia	15.77(14.21-17.56)	821.57(742.21-912.87)	14.24(12.68-16.03)	828.52(748.28-916.53)	0.04 (0.02-0.06)
Northern Mariana Islands	0.32(0.28-0.35)	670.96(603.63-745.72)	0.31(0.28-0.35)	708.57(639.91-780.08)	0.19 (0.18-0.2)
Norway	38.9(35.67-42.43)	1046.15(958.25-1136.81)	45.51(41.7-49.75)	1002.98(920.77-1090.05)	-0.19 (-0.25--0.12)
Oman	24.58(22.17-27.43)	1056.83(946.85-1187.69)	48.57(43.65-54.32)	1047.54(940.49-1170.64)	-0.03 (-0.04--0.02)
Pakistan	1181.28(1058.68-1314.04)	867.22(771.29-979.72)	2322.67(2079.66-2606.9)	893.68(795.55-1006.91)	0.1 (0.07-0.13)
Palestine	26.3(23.89-29.17)	1046.82(941.15-1180.52)	56.1(50.79-62.77)	1016.05(915.79-1144.25)	-0.09 (-0.12--0.07)
Panama	23.53(20.86-26.65)	886.02(788.08-995.83)	37.6(33.44-42.15)	910.08(808.59-1023.58)	0.04 (0.01-0.07)
Papua New Guinea	34.94(31.53-38.69)	683.63(613.79-758.01)	90(81.17-100.73)	723.69(649.26-811.39)	0.18 (0.17-0.2)
Paraguay	35.67(32.09-39.72)	754.48(673.12-847.07)	55.72(49.96-62.69)	781.57(700.21-879.09)	0.11 (0.09-0.14)
Peru	176.53(158.91-193.71)	702.66(634.28-769.16)	257.98(234.27-283.67)	729.84(662.69-804.46)	0.1 (0.08-0.12)
Philippines	634.48(554.31-741.77)	874.06(755.32-1041.59)	1015.48(880.23-1203.19)	880.69(762.04-1046.81)	0.03 (0.01-0.05)
Plurinational State of Bolivia	60.44(53.77-67.3)	752.95(672.41-830.97)	93.1(83.7-102.17)	772.41(693.94-846.97)	0.05 (0.03-0.08)
Poland	247.19(221.73-278.66)	704.39(635.6-790.54)	208.07(184.22-236.13)	706.84(636.49-789.97)	0.04 (0.01-0.06)
Portugal	77.46(70.93-84.73)	889.16(809.96-973.83)	66.86(61.39-72.72)	867.19(799.74-937.77)	-0.01 (-0.06-0.04)
Principality of Monaco	0.2(0.19-0.22)	897.85(816.35-976.94)	0.25(0.23-0.28)	886.74(810.92-968.55)	-0.03 (-0.07-0)
Puerto Rico	28.74(25.95-31.47)	810.74(732.42-886.64)	22.28(20.01-24.61)	868.48(786.42-948.04)	0.22 (0.17-0.27)
Qatar	6.18(5.55-6.99)	1338.68(1200.98-1516.9)	36.48(32.42-41.19)	1317.8(1177.75-1478.05)	-0.13 (-0.19--0.08)
Republic of Cabo Verde	3.81(3.39-4.38)	914.77(802.09-1059.89)	4.88(4.25-5.63)	898.45(783.52-1037.27)	-0.08 (-0.11--0.06)
Republic of C么te d'Ivoire	148.72(131.11-170.34)	946.73(825.34-1104.14)	307.94(272.22-351.29)	931.01(813.84-1080.86)	-0.07 (-0.09--0.04)
Republic of Korea	480.79(433.11-534.68)	1130.02(1018.22-1260.81)	379.99(346.37-416.87)	1089.29(977.01-1218.42)	-0.18 (-0.2--0.16)
Republic of Moldova	41.54(37.47-45.88)	951.91(859.37-1050.49)	25.8(22.75-29.25)	930.44(834.81-1034.33)	-0.08 (-0.11--0.06)
Republic of Nauru	0.09(0.08-0.1)	685.32(613.64-766.04)	0.09(0.08-0.1)	719.84(643.24-800.37)	0.14 (0.11-0.17)
Republic of Niue	0.02(0.01-0.02)	682.99(610.7-758.07)	0.01(0.01-0.01)	732.01(657.45-809.45)	0.21 (0.21-0.22)
Republic of Palau	0.11(0.09-0.12)	670.95(598.93-749.09)	0.1(0.09-0.12)	691.23(616-767.02)	0.1 (0.08-0.11)
Republic of San Marino	0.18(0.17-0.2)	914.15(842.41-991.8)	0.22(0.21-0.24)	896.12(823.61-972.25)	-0.04 (-0.07--0.02)
Republic of the Gambia	11.6(10.29-13.19)	927.83(812.67-1076.22)	25.6(22.67-29.35)	912.5(799.93-1066.44)	-0.06 (-0.09--0.04)
Romania	174.46(156.62-194.36)	823.85(741.46-910.44)	120.76(107.32-137.49)	816.63(733.95-909.35)	-0.07 (-0.09--0.05)
Russian Federation	1546.11(1393.47-1709.07)	1139.11(1030.87-1256)	1253.48(1115.74-1406.45)	1063.91(957.22-1176.83)	-0.26 (-0.29--0.23)
Rwanda	84.38(75.19-95.32)	884.04(781.02-1002.12)	126.9(112.32-142.96)	839.27(739.05-959.6)	-0.22 (-0.25--0.2)
Saint Kitts and Nevis	0.35(0.31-0.39)	789.53(707.85-877.18)	0.4(0.36-0.45)	811.97(731.62-896.46)	0.1 (0.09-0.11)
Saint Lucia	1.22(1.09-1.36)	793.64(713.26-879.97)	1.23(1.09-1.36)	827.42(743.06-915.17)	0.15 (0.13-0.17)
Saint Vincent and the Grenadines	0.99(0.89-1.09)	809.64(724.05-891.9)	0.85(0.77-0.94)	842.98(760.24-931.42)	0.15 (0.13-0.17)
Samoa	1.38(1.23-1.52)	677.46(604.62-753.07)	1.66(1.48-1.84)	688.48(614.52-767.82)	0.07 (0.06-0.08)
Sao Tome and Principe	1.39(1.23-1.58)	936.2(818.79-1090.88)	2.13(1.85-2.48)	911.37(790.73-1069.99)	-0.08 (-0.09--0.06)
Saudi Arabia	203.9(183.52-227.64)	1096.01(978.22-1230.07)	370.47(329.92-417.47)	1052.38(938.43-1179.89)	-0.14 (-0.15--0.12)
Senegal	93.2(82.43-105.45)	946.31(829.05-1095.98)	169.97(150.19-194.21)	928.05(817-1078.41)	-0.05 (-0.08--0.03)
Serbia	82.2(73.54-91.39)	952.46(855.98-1051.02)	63.07(55.74-71.35)	897.45(799.82-994.66)	-0.35 (-0.4--0.29)
Seychelles	0.66(0.57-0.77)	861.31(743.26-1022.02)	0.89(0.77-1.07)	910.31(791.43-1082.18)	0.19 (0.16-0.21)
Sierra Leone	51.24(45.81-58.17)	952.02(835.11-1098.43)	98.1(86.94-111.23)	925.78(812-1072.96)	-0.1 (-0.12--0.08)
Singapore	32.3(29.37-35.59)	1170.22(1058.77-1303.32)	45.84(41.45-50.4)	1112.13(993.32-1242.26)	-0.23 (-0.26--0.21)
Slovakia	39.31(35.27-43.92)	803.19(722.98-894.44)	35.76(31.82-40.04)	840.22(760.06-931.39)	0.11 (0.09-0.13)
Slovenia	15.39(13.85-16.95)	891.5(805.13-975.81)	13.91(12.42-15.51)	857.62(773.88-942.79)	-0.14 (-0.17--0.12)
Socialist Republic of Viet Nam	631.6(545.88-742.12)	828.01(707.82-984.04)	769.75(654.03-923.07)	804.37(688.36-956.22)	-0.11 (-0.13--0.09)
Solomon Islands	3.08(2.73-3.43)	693.81(616.98-775.74)	5.75(5.15-6.39)	719.39(642.36-803.41)	0.12 (0.11-0.13)
Somalia	95.23(85.02-107.1)	876.98(772.27-998.42)	253.63(224.09-286.16)	867.03(763.97-988.37)	-0.04 (-0.06--0.03)
South Africa	371.85(337.48-402.67)	885.55(802.16-963.85)	486.34(441.26-530.08)	878.54(798.49-956.53)	-0.01 (-0.03-0.02)
South Sudan	66.35(58.97-74.12)	876.36(773.59-994.92)	104.18(92.67-117.12)	857.18(757.45-977.7)	-0.09 (-0.1--0.07)
Spain	294.78(274.78-315.87)	866.14(811.57-922.66)	307.57(283.29-332.59)	897.8(823.87-977.42)	0.12 (0.02-0.22)
Sri Lanka	159(137.07-187.59)	892.52(767.58-1061.02)	186.55(160.72-224.21)	899(780.07-1070.94)	0.06 (0.04-0.08)
Sudan	269.29(240.86-299.88)	1066.4(949.08-1200.28)	513.39(461.73-575.35)	1052.81(943.71-1185.12)	-0.05 (-0.07--0.03)
Suriname	3.37(2.99-3.76)	802.64(715.15-894.04)	4.53(4.07-5.01)	842.71(756.1-931.29)	0.17 (0.13-0.2)
Sweden	80.48(73.21-88.59)	1119.44(1019.8-1233.18)	87.94(80.14-96.56)	1046.26(951.36-1154.9)	-0.07 (-0.12--0.01)
Switzerland	58.62(54.6-62.71)	1005.11(936.78-1069.18)	68.87(64.04-74.28)	964.3(892.09-1039.25)	-0.11 (-0.16--0.06)
Syrian Arab Republic	159.95(143.96-179.03)	1037.29(928.08-1171.32)	140.96(125.73-158.64)	1044.58(933.27-1172.2)	0.03 (0.02-0.05)
Taiwan (Province of China)	127.26(115.86-139.11)	642.24(586.34-701.69)	124.43(113.26-135.99)	686.63(629.5-749.7)	0.21 (0.19-0.22)
Tajikistan	67.32(61.29-73.97)	994.82(901.24-1097.18)	119.57(108.33-131.68)	1049(948.47-1153.89)	0.21 (0.19-0.24)
Thailand	499.5(432.18-594.02)	865.4(748.84-1030.52)	487.09(414.72-575.03)	865.66(754.2-998.09)	0 (-0.04-0.03)
Timor-Leste	8.58(7.44-10.02)	874.82(746.12-1048.77)	13.43(11.74-15.6)	857.5(740.92-1012.73)	-0.09 (-0.12--0.06)
Togo	44(39.07-50.12)	934.06(817.13-1088.01)	87.15(76.85-100.63)	909.93(796.71-1058.63)	-0.12 (-0.14--0.09)
Tokelau	0.01(0.01-0.01)	684.34(612.28-760.11)	0.01(0.01-0.01)	692.67(619.66-774.79)	0.02 (0.01-0.03)
Tonga	0.77(0.69-0.85)	655.15(584.85-728.53)	0.8(0.72-0.89)	679.77(605.9-756.23)	0.13 (0.11-0.14)
Trinidad and Tobago	10.47(9.42-11.56)	814.73(731.75-897.25)	10.28(9.29-11.35)	870.32(789.3-952.17)	0.19 (0.15-0.24)
Tunisia	96.21(86.34-107.77)	1046.68(936.3-1188.29)	115.49(103.41-130.72)	1042.62(936.05-1171.32)	-0.02 (-0.04-0)
Turkey	650.08(583.53-729.58)	1042.09(933.73-1174.63)	799.4(715.94-913.08)	1040.09(933.05-1175.04)	0.08 (0.02-0.13)
Turkmenistan	45.15(41.03-49.92)	1011.43(914.29-1116.19)	56.52(51.18-61.64)	1071.05(968.82-1170.58)	0.25 (0.21-0.28)
Tuvalu	0.08(0.07-0.09)	702.26(629.16-780.14)	0.09(0.08-0.1)	689.83(614.11-761.74)	-0.07 (-0.08--0.06)
Uganda	188.02(170.4-206.38)	762.78(686.94-833.1)	420.73(378.07-462.25)	745.42(671.5-815.48)	-0.1 (-0.13--0.08)
Ukraine	418.54(375.28-470.35)	905.29(817.09-1004.39)	298.03(264.41-336.12)	930.08(840.07-1038.62)	0.11 (0.09-0.12)
United Arab Emirates	21.68(19.46-24.24)	1083.32(971.75-1219.76)	87.42(77.11-100.18)	1071.47(956.95-1207.56)	-0.07 (-0.09--0.04)
United Kingdom of Great Britain and Northern Ireland	484.88(439.99-538.75)	970.46(883.13-1069.8)	546.42(496.87-609.7)	978.91(893.61-1077.53)	-0.16 (-0.21--0.11)
United Republic of Tanzania	265.75(241.17-291.1)	759.47(685.82-833.33)	538.38(487.55-589.72)	751.19(678.18-821.61)	-0.03 (-0.05-0)
United States Virgin Islands	0.87(0.78-0.96)	797.69(718.17-880.73)	0.56(0.5-0.62)	830.4(747.22-912.79)	0.14 (0.11-0.17)
United States of America	1832.5(1660.28-2022.6)	784.72(712.32-864.39)	2050.81(1861.33-2262.66)	742.54(679.54-811.32)	-0.13 (-0.19--0.07)
Uruguay	25.85(23.11-28.52)	871.03(779.41-960.36)	25.18(22.54-28.06)	898.9(802.87-992.57)	0.07 (0.02-0.12)
Uzbekistan	249.23(224.5-275.04)	991.68(894.14-1101.5)	362.72(328.28-397.92)	1025.87(928.38-1125.04)	0.09 (0.08-0.1)
Vanuatu	1.31(1.17-1.46)	673.18(596.09-753.52)	2.54(2.27-2.81)	707.54(631.27-788.65)	0.15 (0.14-0.16)
Yemen	191.42(171.35-213.53)	1052.25(936.15-1195.99)	398.57(354.21-446.79)	1031.64(916.5-1162)	-0.08 (-0.09--0.06)
Zambia	95.28(84.4-106.4)	889.7(780.99-1011.8)	199.32(176.82-224.47)	846.1(747.86-964.8)	-0.18 (-0.2--0.15)
Zimbabwe	112.17(101.54-122.79)	850.96(769.72-930.26)	164.21(149.21-179.97)	887.43(805.38-969.93)	0.16 (0.13-0.18)

## Sheet: Table S5
Characteristics	1990		2021		1990-2021
	Number, incidence no.×103 (95% UI)	Age-standardized incidence rate per 100,000 (95% UI)	Number, incidence no.×103 (95% UI)	Age-standardized incidence rate per 100,000 (95% UI)	EAPC (95% CI)
Afghanistan	37.13(32.51-42.94)	175.4(153.58-202.85)	83.09(72.08-98.29)	143.02(124.07-169.19)	-0.58 (-0.63--0.53)
Albania	4.08(3.54-4.73)	104.86(90.98-121.77)	1.35(1.16-1.58)	101.12(86.61-118.5)	-0.2 (-0.25--0.16)
Algeria	43.03(37.78-50.13)	116.26(102.06-135.43)	43.81(38.2-50.8)	100.4(87.54-116.43)	-0.46 (-0.48--0.43)
American Samoa	0.07(0.06-0.08)	77.33(65.66-92.24)	0.03(0.03-0.04)	95.88(80.95-114.35)	0.65 (0.55-0.76)
Andorra	0.03(0.02-0.03)	107.42(92.77-124.47)	0.02(0.02-0.03)	100.07(86.48-117.32)	0.12 (-0.09-0.33)
Angola	36.63(31.17-42.67)	152.08(129.43-177.15)	81.27(69.37-96.9)	140.2(119.66-167.16)	-0.34 (-0.39--0.3)
Antigua and Barbuda	0.04(0.04-0.05)	71.37(60.49-85.51)	0.04(0.03-0.04)	75.72(64.41-89.64)	0.15 (0.07-0.23)
Argentina	43.51(35.57-52.92)	130.38(106.6-158.6)	35.83(29.79-43.18)	139.09(115.66-167.63)	0.17 (0.12-0.23)
Armenia	4.93(4.28-5.71)	135.87(118.01-157.27)	2.11(1.82-2.46)	127.48(109.72-148.18)	-0.3 (-0.32--0.27)
Australia	12.77(10.85-15.1)	103.3(87.78-122.18)	14.19(11.85-17.21)	99.65(83.17-120.8)	-0.14 (-0.19--0.1)
Austria	3.95(3.67-4.38)	88.56(82.25-98.16)	3.95(3.51-4.5)	96.53(85.85-109.95)	0.07 (-0.16-0.3)
Azerbaijan	12.67(10.82-15.02)	142.4(121.58-168.79)	9.12(7.74-10.81)	141.51(120.09-167.79)	-0.07 (-0.13--0.01)
Bahrain	0.57(0.49-0.67)	89.11(77.12-105.57)	0.63(0.55-0.74)	74.4(64.45-86.96)	-0.58 (-0.65--0.5)
Bangladesh	247.19(212.62-287.47)	121.26(104.3-141.02)	150.34(129.19-176.23)	112.02(96.26-131.31)	-0.32 (-0.39--0.26)
Barbados	0.16(0.14-0.19)	79.3(68.58-93.93)	0.1(0.09-0.12)	81.8(70.56-96.28)	0.11 (0.08-0.13)
Belarus	7.24(6.26-8.47)	105.92(91.65-123.92)	3.65(3.07-4.33)	91.45(77.03-108.7)	-0.56 (-0.6--0.52)
Belgium	5.03(4.76-5.4)	83.51(79.01-89.56)	4.86(4.42-5.37)	88.19(80.22-97.53)	0.2 (0.13-0.28)
Belize	0.29(0.25-0.33)	94.29(81.43-110.41)	0.34(0.29-0.4)	92.89(78.98-109.21)	-0.18 (-0.24--0.11)
Benin	15.26(13.22-17.79)	133.73(115.85-155.93)	32.58(27.75-38.49)	129.85(110.63-153.44)	-0.07 (-0.08--0.05)
Bermuda	0.03(0.02-0.03)	66.93(57.09-80.47)	0.02(0.01-0.02)	65.9(55.37-80.15)	-0.07 (-0.12--0.02)
Bhutan	1.28(1.09-1.48)	119.7(101.9-138.79)	0.67(0.57-0.78)	111.25(95.57-129.82)	-0.38 (-0.44--0.32)
Bolivarian Republic of Venezuela	28.1(23.41-34.06)	106.41(88.66-129)	21.3(17.82-25.8)	98.12(82.1-118.86)	-0.15 (-0.29-0)
Bosnia and Herzegovina	2.97(2.63-3.42)	91.37(80.9-105.42)	1.22(1.04-1.42)	90.96(77.68-106)	-0.3 (-0.39--0.2)
Botswana	2.68(2.31-3.11)	120.28(103.8-139.71)	2.82(2.44-3.3)	121.3(104.72-141.71)	0.04 (-0.01-0.08)
Brazil	179.37(156.54-208.8)	115.78(101.04-134.78)	166.04(142.94-197.65)	104.36(89.85-124.23)	-0.33 (-0.37--0.28)
Brunei Darussalam	0.52(0.44-0.62)	153.36(129.47-183.95)	0.48(0.41-0.59)	163.83(138.43-198.77)	0.25 (0.2-0.3)
Bulgaria	5.12(4.48-5.88)	107.04(93.65-122.86)	2.83(2.43-3.31)	101.51(87.04-118.56)	0 (-0.08-0.08)
Burkina Faso	32.21(27.59-37.73)	144.99(124.22-169.85)	66.71(56.76-78.84)	146.51(124.66-173.14)	0.04 (0-0.09)
Burundi	18.04(15.51-21.2)	144.53(124.28-169.89)	30.65(25.84-36.54)	136.73(115.26-163.01)	-0.23 (-0.27--0.2)
Cambodia	26.27(22.21-31.66)	127.79(108.02-154.01)	19.88(16.7-24)	116.13(97.57-140.25)	-0.51 (-0.58--0.45)
Cameroon	29.03(24.57-35.05)	126.78(107.29-153.06)	62.39(52.75-74.88)	125.45(106.06-150.56)	0 (-0.03-0.03)
Canada	18.1(16.2-20.67)	92.76(83.02-105.97)	13.11(11.27-15.5)	73.93(63.52-87.39)	-0.71 (-0.81--0.6)
Central African Republic	9.92(8.53-11.73)	163.78(140.8-193.62)	15.18(12.99-17.68)	166.96(142.89-194.43)	0.12 (0.08-0.16)
Chad	22.54(19.24-26.58)	146.78(125.27-173.08)	59.82(50.57-72.18)	144.48(122.15-174.36)	-0.14 (-0.17--0.11)
Chile	18.98(15.8-23.16)	129.46(107.79-158.02)	12.62(10.87-14.7)	129.46(111.5-150.73)	0.07 (-0.02-0.16)
China	1354.7(1152.41-1611.73)	122.53(104.24-145.78)	572.63(482.98-684.98)	108.04(91.12-129.24)	-0.55 (-0.66--0.44)
Colombia	46.95(39.05-57.05)	106.17(88.31-129)	32.5(26.83-39.47)	100.38(82.88-121.9)	-0.25 (-0.32--0.19)
Commonwealth of the Bahamas	0.21(0.18-0.25)	78.64(67.19-93.49)	0.15(0.13-0.18)	79.04(66.88-95.82)	0 (-0.03-0.03)
Comoros	1.18(1.01-1.4)	124.39(106.36-147.66)	0.95(0.8-1.14)	115.95(98.5-139.38)	-0.24 (-0.27--0.21)
Congo	5.68(4.86-6.63)	129.74(111.17-151.55)	7.62(6.38-9.04)	124.71(104.45-148.09)	-0.23 (-0.27--0.19)
Cook Islands	0.01(0.01-0.02)	65.12(54.74-78.47)	0.01(0.01-0.01)	64.33(53.38-78.76)	-0.11 (-0.18--0.04)
Costa Rica	3.48(2.89-4.23)	89.05(73.93-108.03)	2.3(1.89-2.79)	87.53(71.95-106.42)	-0.15 (-0.22--0.08)
Croatia	1.86(1.74-1.97)	69.62(65.2-73.89)	1.27(1.12-1.45)	75.26(66.24-85.73)	0.31 (0.27-0.35)
Cuba	7.27(6.36-8.52)	84.89(74.29-99.52)	3.48(2.99-4.11)	72.23(62.1-85.44)	-0.58 (-0.62--0.53)
Cyprus	0.67(0.58-0.78)	101.59(88.1-117.65)	0.59(0.51-0.69)	81.31(69.89-94.95)	-0.73 (-0.81--0.65)
Czech Republic	5.7(5.03-6.54)	92.06(81.25-105.62)	4.18(3.55-4.92)	81.77(69.37-96.11)	-0.46 (-0.52--0.41)
Democratic People's Republic of Korea	25.68(22.07-30.71)	99.55(85.58-119.07)	13.85(11.48-16.94)	98.06(81.32-119.95)	-0.07 (-0.17-0.03)
Democratic Republic of the Congo	127.24(107.63-150.08)	147.95(125.14-174.49)	184.09(154.98-217.8)	134.63(113.34-159.28)	-0.27 (-0.31--0.23)
Denmark	2.8(2.64-2.98)	91.45(86.17-97.45)	2.51(2.21-2.89)	81.82(71.95-94.38)	-0.43 (-0.5--0.37)
Djibouti	0.8(0.68-0.94)	106.39(90.95-125.38)	1.41(1.19-1.68)	97.32(82.51-115.8)	-0.36 (-0.48--0.25)
Dominica	0.08(0.06-0.09)	83.83(71.96-99.7)	0.03(0.02-0.03)	93.96(79.42-111.79)	0.35 (0.33-0.38)
Dominican Republic	11.33(9.68-13.47)	105.1(89.84-125)	10.36(8.88-12.19)	101.04(86.65-118.88)	-0.09 (-0.14--0.04)
Ecuador	15.4(13.37-17.87)	106.42(92.42-123.52)	15.95(14.11-18.53)	103.53(91.58-120.26)	-0.02 (-0.1-0.06)
Egypt	107.98(93.14-127.01)	119.52(103.09-140.59)	128.52(108.76-155.72)	103.89(87.92-125.88)	-0.36 (-0.43--0.28)
El Salvador	9.48(7.69-11.67)	113.4(92.03-139.67)	5.89(4.84-7.3)	105.36(86.63-130.62)	-0.33 (-0.36--0.3)
Equatorial Guinea	1.37(1.16-1.62)	139.03(118.23-164.08)	2.15(1.82-2.56)	119.33(101.25-142.67)	-0.62 (-0.67--0.58)
Eritrea	9.36(8.04-11.21)	131.8(113.29-157.92)	12.08(10.18-14.33)	129.02(108.72-153.14)	-0.15 (-0.2--0.11)
Estonia	1.02(0.88-1.18)	98.57(85.55-114.42)	0.54(0.46-0.64)	86.72(73.19-101.87)	-0.62 (-0.69--0.55)
Ethiopia	176.86(152.37-205.89)	151.42(130.46-176.27)	211.13(181.06-249.64)	126.45(108.44-149.51)	-0.62 (-0.65--0.6)
Federated States of Micronesia	0.15(0.12-0.18)	96.89(81.08-116.42)	0.08(0.07-0.1)	94.71(79.58-113.03)	-0.14 (-0.18--0.1)
Fiji	0.82(0.69-0.97)	90.67(76.63-107.13)	0.8(0.69-0.95)	92.63(79.42-109.75)	0.09 (0.02-0.16)
Finland	2.94(2.71-3.26)	93.22(85.7-103.21)	1.96(1.72-2.26)	84.42(74.14-97.32)	-0.29 (-0.35--0.22)
France	28.8(27.57-29.96)	78.16(74.83-81.31)	28.62(26.5-31.11)	86.24(79.84-93.72)	0.39 (0.28-0.5)
Gabon	2.07(1.76-2.44)	121.15(103.21-142.86)	2.34(1.97-2.83)	113.11(95.33-137.23)	-0.25 (-0.3--0.2)
Georgia	4.22(3.63-4.94)	101.82(87.41-119.18)	2.55(2.32-2.82)	118.72(108.24-131.49)	0.77 (0.64-0.9)
Germany	39.71(36.6-43.05)	93.78(86.43-101.68)	36.15(31.48-42.03)	95.65(83.28-111.21)	-0.19 (-0.26--0.11)
Ghana	33.74(28.78-40.29)	116.56(99.42-139.18)	54.19(45.55-65.64)	116.66(98.07-141.31)	0.03 (0.01-0.05)
Greece	5.83(5.02-6.89)	115.89(99.63-136.88)	4.99(4.23-5.81)	125.55(106.43-146.02)	0.44 (0.35-0.52)
Greenland	0.06(0.05-0.08)	111.48(94.7-131.83)	0.04(0.03-0.05)	104.78(89.44-122.81)	-0.07 (-0.2-0.05)
Grenada	0.1(0.08-0.12)	85.02(72.53-102.38)	0.05(0.05-0.07)	84.63(71.85-100.85)	0.07 (0.03-0.12)
Guam	0.12(0.1-0.14)	65(54.29-78.44)	0.09(0.08-0.11)	72.33(61.45-85.87)	0.48 (0.41-0.54)
Guatemala	22.94(18.65-28.46)	138.12(112.27-171.31)	21.9(17.9-27.17)	153.72(125.61-190.68)	0.43 (0.34-0.52)
Guinea	20.75(17.72-24.15)	148.73(127.06-173.17)	33.76(28.52-39.79)	141.69(119.68-166.96)	-0.13 (-0.18--0.09)
Guinea-Bissau	3.28(2.79-3.9)	148.87(126.5-176.93)	4.91(4.12-5.93)	142.72(119.9-172.53)	-0.16 (-0.2--0.13)
Guyana	1.4(1.19-1.69)	112.12(94.89-135.07)	0.81(0.68-0.97)	112.83(94.69-135.42)	-0.02 (-0.06-0.02)
Haiti	18.81(16.45-21.88)	155.31(135.77-180.68)	25.13(21.73-29.79)	153.26(132.54-181.65)	-0.1 (-0.13--0.07)
Honduras	10.93(8.85-13.75)	127.19(103.06-160.13)	13.35(10.69-16.51)	125.01(100.14-154.6)	-0.07 (-0.1--0.04)
Hungary	5.76(5.1-6.6)	95.35(84.38-109.2)	3.59(3.11-4.17)	84.29(72.93-97.72)	-0.18 (-0.35--0.01)
Iceland	0.22(0.19-0.25)	98.38(86.63-113.09)	0.21(0.18-0.24)	92.74(80.38-107.57)	-0.12 (-0.18--0.07)
India	1359.7(1181.42-1557.51)	112.92(98.12-129.35)	1215.32(1053.2-1398.65)	115.79(100.35-133.26)	-0.01 (-0.06-0.04)
Indonesia	247.62(210.91-295.57)	109.97(93.67-131.27)	215.73(183.1-257.83)	101.84(86.44-121.72)	-0.27 (-0.29--0.26)
Iraq	40.84(35.24-47.33)	123.06(106.19-142.62)	43.7(37.26-51.25)	109.8(93.61-128.78)	-0.46 (-0.53--0.4)
Ireland	2.35(2.24-2.48)	89.85(85.57-94.66)	2.57(2.27-2.83)	94.64(83.66-104.47)	0.37 (0.29-0.44)
Islamic Republic of Iran	92.31(81.11-105.94)	124.15(109.09-142.48)	50.71(44.02-59.37)	102.39(88.86-119.85)	-0.56 (-0.62--0.5)
Israel	5(4.35-5.8)	98.77(86.1-114.75)	7.76(6.62-9.17)	87.41(74.55-103.33)	-0.33 (-0.39--0.27)
Italy	31.22(26.91-36.85)	116.03(99.99-136.96)	23.45(20.49-27.16)	120.86(105.58-139.94)	0.2 (0.16-0.24)
Jamaica	2.25(1.95-2.63)	81.3(70.42-95.21)	1.32(1.15-1.57)	83.43(72.61-98.98)	0.04 (0.01-0.08)
Japan	87.19(74.7-102.55)	145.55(124.71-171.21)	52.13(44.57-61.27)	126.07(107.79-148.17)	-0.64 (-0.71--0.56)
Jordan	6.63(5.79-7.68)	103.82(90.66-120.19)	9.5(8.25-11.13)	91.73(79.63-107.44)	-0.58 (-0.68--0.48)
Kazakhstan	24.67(21.37-28.31)	139(120.43-159.53)	25.23(21.81-29.37)	128.59(111.13-149.66)	-0.44 (-0.54--0.34)
Kenya	53.41(45.61-63.61)	113.15(96.62-134.75)	62.98(53.52-75.03)	111.17(94.47-132.44)	-0.01 (-0.03-0.02)
Kingdom of Eswatini	1.88(1.62-2.18)	121.15(104.55-140.92)	1.77(1.53-2.08)	127.46(110.22-149.89)	0.11 (0.02-0.2)
Kiribati	0.16(0.13-0.18)	120.01(102.24-141.71)	0.17(0.14-0.2)	118.76(100.2-141.93)	-0.07 (-0.09--0.04)
Kuwait	1.47(1.29-1.69)	90.94(80.09-105.02)	2.11(1.86-2.43)	88(77.44-101.21)	-0.1 (-0.16--0.04)
Kyrgyzstan	8.76(7.55-10.22)	137.83(118.88-160.82)	10.04(8.58-11.67)	133.64(114.19-155.4)	-0.11 (-0.18--0.04)
Lao People's Democratic Republic	11.85(9.99-14.28)	142.1(119.87-171.29)	10.74(9.05-12.85)	127.54(107.47-152.54)	-0.45 (-0.49--0.41)
Latvia	1.78(1.52-2.07)	100.39(85.68-116.95)	0.78(0.66-0.92)	95.63(81.29-113.37)	-0.16 (-0.2--0.13)
Lebanon	3.92(3.39-4.54)	95.8(82.89-110.95)	3.13(2.75-3.64)	82.44(72.31-95.99)	-0.63 (-0.71--0.56)
Lesotho	3.21(2.76-3.76)	124.93(107.61-146.59)	2.7(2.31-3.18)	133.34(113.83-157.1)	0.23 (0.2-0.26)
Liberia	8.22(7.12-9.69)	152.29(131.84-179.38)	9.65(8.13-11.5)	123.75(104.23-147.44)	-0.63 (-0.75--0.51)
Libya	6.75(5.87-7.91)	107.89(93.92-126.44)	3.65(3.16-4.29)	94.75(82.16-111.28)	-0.43 (-0.49--0.36)
Lithuania	2.75(2.36-3.22)	101.27(86.9-118.64)	1.05(0.88-1.26)	92.04(77.13-110.31)	-0.16 (-0.23--0.1)
Luxembourg	0.25(0.21-0.29)	101.88(86.7-121.37)	0.29(0.24-0.34)	88.68(74.59-105.48)	-0.35 (-0.4--0.3)
Madagascar	33.75(28.89-39.75)	134.9(115.49-158.89)	52.47(44.06-62.13)	129.55(108.77-153.38)	-0.12 (-0.18--0.06)
Malawi	35.55(30.33-41.9)	148.25(126.46-174.72)	36.2(30.68-43.22)	132.66(112.44-158.39)	-0.46 (-0.5--0.42)
Malaysia	17.68(14.73-21.29)	74(61.66-89.09)	15.85(13.29-19.03)	69.05(57.91-82.94)	-0.24 (-0.3--0.17)
Maldives	0.41(0.35-0.5)	96.95(82.19-117.29)	0.24(0.2-0.28)	81.97(69.56-98.55)	-0.57 (-0.71--0.43)
Mali	31.96(27.28-37.33)	149.17(127.3-174.23)	72.92(61.67-86.01)	142.89(120.83-168.53)	-0.18 (-0.23--0.13)
Malta	0.24(0.22-0.27)	90.5(82.84-100.5)	0.2(0.18-0.23)	95.37(85.48-107.94)	0.32 (0.24-0.4)
Marshall Islands	0.07(0.06-0.08)	96.8(81.46-115.45)	0.06(0.05-0.07)	104.46(87.31-124.99)	0.23 (0.14-0.31)
Mauritania	4.91(4.17-5.89)	118.19(100.39-141.97)	6.72(5.63-8.08)	103.55(86.75-124.55)	-0.42 (-0.44--0.39)
Mauritius	0.77(0.65-0.93)	69.07(58.14-83.5)	0.43(0.36-0.51)	69.98(58.76-83.44)	0.16 (0.11-0.2)
Mexico	182.82(154.24-218.83)	150.08(126.61-179.63)	116.07(98.35-138.82)	128.08(108.53-153.19)	-0.57 (-0.61--0.52)
Mongolia	5.61(4.76-6.61)	161.99(137.49-190.67)	5.83(5.01-6.79)	159.12(136.73-185.16)	-0.23 (-0.29--0.17)
Montenegro	0.4(0.35-0.46)	84.43(73.96-95.68)	0.28(0.24-0.33)	82.93(71.68-96.23)	-0.24 (-0.29--0.18)
Morocco	42.66(36.42-49.68)	112.64(96.16-131.16)	32.29(27.48-38.85)	105.5(89.79-126.93)	-0.21 (-0.27--0.16)
Mozambique	42.78(36.41-50.24)	146.05(124.29-171.51)	72.73(62.02-86.01)	137.21(117.01-162.26)	-0.18 (-0.21--0.14)
Myanmar	70.69(59.32-84.96)	131.89(110.69-158.52)	62.22(53.23-74.27)	120.96(103.48-144.4)	-0.35 (-0.38--0.32)
Namibia	2.84(2.44-3.41)	115.52(99.28-138.48)	3.13(2.68-3.71)	113.62(97.27-134.71)	-0.04 (-0.08-0.01)
Nepal	44.73(38.78-51.54)	118.59(102.81-136.64)	32.43(27.65-38.02)	105.3(89.77-123.43)	-0.53 (-0.58--0.49)
Netherlands	8.16(7.79-8.52)	85.78(81.97-89.61)	6.97(6.16-7.98)	81.47(72.01-93.29)	0 (-0.13-0.13)
New Zealand	3.82(3.23-4.61)	131.83(111.32-158.86)	3.45(3.02-3.92)	116.58(102.22-132.51)	-0.58 (-0.71--0.46)
Nicaragua	7.53(6.21-9.15)	110.18(90.9-134.02)	6.52(5.31-8.09)	106.05(86.34-131.53)	-0.21 (-0.3--0.12)
Niger	32.66(27.86-39.34)	152.73(130.28-183.98)	82.32(68.98-99)	145.22(121.68-174.65)	-0.29 (-0.37--0.22)
Nigeria	282.82(244.19-328.27)	144.36(124.65-167.56)	556.71(478.35-653.19)	140.7(120.9-165.09)	-0.14 (-0.19--0.1)
North Macedonia	1.63(1.42-1.9)	100.02(86.78-116.53)	0.82(0.7-0.95)	90.08(77.37-104.98)	-0.45 (-0.5--0.4)
Northern Mariana Islands	0.04(0.03-0.05)	65.39(55.49-77.73)	0.02(0.02-0.02)	72.59(61.52-86.67)	0.15 (0.1-0.2)
Norway	3.06(2.68-3.52)	106.77(93.76-122.88)	2.58(2.24-3.01)	96.29(83.69-112.37)	-0.49 (-0.59--0.39)
Oman	3.38(2.93-3.95)	97.88(84.87-114.39)	3.36(2.9-3.97)	88.4(76.3-104.44)	-0.34 (-0.44--0.25)
Pakistan	240.55(207.57-278.48)	119.26(102.9-138.06)	348.76(299.71-405.93)	116.74(100.32-135.88)	-0.02 (-0.04-0)
Palestine	3.98(3.46-4.55)	94.03(81.88-107.65)	4.74(4.15-5.44)	82.08(71.91-94.33)	-0.43 (-0.46--0.41)
Panama	2.87(2.4-3.51)	101.19(84.52-123.71)	3.33(2.77-4.07)	98.28(81.74-120.08)	-0.11 (-0.15--0.08)
Papua New Guinea	8.23(7.08-9.66)	116.29(100.04-136.55)	20.67(17.55-24.5)	126.13(107.13-149.53)	0.32 (0.29-0.34)
Paraguay	5.13(4.28-6.23)	82.53(68.95-100.37)	5.19(4.34-6.3)	83.78(70.02-101.59)	0.19 (0.12-0.27)
Peru	33.93(28.49-41.89)	109.83(92.23-135.6)	32.24(27.01-39.24)	99.72(83.53-121.37)	-0.34 (-0.44--0.24)
Philippines	96.64(82.48-113.77)	99.65(85.05-117.32)	106.61(90.71-127.47)	97.73(83.15-116.85)	0.01 (-0.05-0.07)
Plurinational State of Bolivia	14.78(12.39-18.09)	135.05(113.24-165.3)	15.18(12.75-18.24)	129.66(108.91-155.79)	-0.12 (-0.16--0.08)
Poland	22.2(19.35-25.19)	84.52(73.66-95.92)	12.21(10.75-13.92)	74.33(65.47-84.73)	-0.57 (-0.75--0.39)
Portugal	5.63(4.84-6.61)	101.69(87.42-119.35)	3.59(3.1-4.1)	90.97(78.47-103.99)	-0.14 (-0.29-0.02)
Principality of Monaco	0.01(0.01-0.01)	93.7(80.8-109.19)	0.01(0.01-0.01)	74.76(63.9-89.47)	-0.8 (-0.85--0.74)
Puerto Rico	2.22(1.93-2.61)	70.68(61.33-83)	0.64(0.56-0.76)	72.96(63.27-85.66)	0.01 (-0.05-0.07)
Qatar	0.6(0.5-0.71)	109.25(92.28-130.65)	1.66(1.43-1.97)	89.67(76.87-106.05)	-0.88 (-0.95--0.82)
Republic of Cabo Verde	0.55(0.47-0.66)	91.87(78.18-110.14)	0.34(0.29-0.42)	83.65(70.86-102.16)	-0.33 (-0.38--0.28)
Republic of C么te d'Ivoire	34.92(29.66-41.29)	131.36(111.58-155.34)	56.29(47.41-67)	124.04(104.48-147.65)	-0.25 (-0.29--0.21)
Republic of Korea	47.16(39.96-57.63)	146.01(123.72-178.44)	15.74(13.16-19.53)	122.51(102.46-152.05)	-0.79 (-0.87--0.72)
Republic of Moldova	4.54(3.9-5.3)	119.1(102.47-139.11)	1.48(1.26-1.74)	108.67(93.02-128.08)	-0.29 (-0.33--0.25)
Republic of Nauru	0.02(0.01-0.02)	101.39(85.93-119.62)	0.01(0.01-0.02)	104.09(87.6-124.42)	0.11 (0-0.23)
Republic of Niue	0(0-0)	77.45(66.21-91.75)	0(0-0)	85.59(72.91-101.13)	0.19 (0.14-0.24)
Republic of Palau	0.01(0.01-0.01)	78.68(67.43-94.45)	0.01(0.01-0.01)	82.4(69.31-96.42)	0.14 (0.09-0.19)
Republic of San Marino	0.01(0.01-0.01)	87.84(76.31-102.91)	0.01(0.01-0.01)	95.5(81.9-111.62)	0.3 (0.27-0.34)
Republic of the Gambia	2.54(2.16-3.03)	117.44(99.52-140.04)	4.1(3.45-4.96)	110.51(93-133.78)	-0.25 (-0.31--0.2)
Romania	15.15(13.28-17.34)	104.33(91.49-119.4)	7.97(6.82-9.16)	92.99(79.51-106.79)	-0.43 (-0.46--0.4)
Russian Federation	130.83(113.16-151.51)	137.49(118.92-159.22)	78.45(67.22-91.81)	120.51(103.27-141.03)	-0.57 (-0.62--0.53)
Rwanda	21.1(18.09-25.16)	138.3(118.58-164.93)	22.38(18.89-26.85)	126.41(106.7-151.6)	-0.46 (-0.56--0.36)
Saint Kitts and Nevis	0.04(0.03-0.05)	91.03(77.29-109.7)	0.02(0.02-0.03)	84.25(72.42-100.27)	-0.24 (-0.27--0.2)
Saint Lucia	0.15(0.13-0.18)	86.73(73.95-102.6)	0.07(0.06-0.08)	86.01(72.37-102.15)	-0.03 (-0.07-0)
Saint Vincent and the Grenadines	0.11(0.1-0.13)	92.04(79.74-107.96)	0.06(0.05-0.07)	92.47(79.38-109.31)	-0.07 (-0.12--0.03)
Samoa	0.22(0.19-0.27)	86.4(72.56-103.74)	0.25(0.21-0.3)	85.74(71.62-102.65)	0 (-0.03-0.02)
Sao Tome and Principe	0.25(0.21-0.29)	112.51(95.95-130.96)	0.24(0.21-0.29)	102.33(86.73-123.32)	-0.33 (-0.35--0.31)
Saudi Arabia	27.73(24.01-32.22)	112.92(97.77-131.2)	19.38(16.71-22.7)	87.01(75.03-101.93)	-0.96 (-1--0.92)
Senegal	21.21(17.98-25.27)	127.97(108.51-152.47)	27.8(23.5-33.12)	120.56(101.92-143.63)	-0.13 (-0.16--0.1)
Serbia	7.43(6.45-8.68)	112.39(97.6-131.27)	2.71(2.31-3.26)	84(71.54-100.89)	-1.36 (-1.57--1.16)
Seychelles	0.06(0.05-0.07)	76.3(63.42-91.47)	0.06(0.05-0.07)	80.94(68.78-95.41)	0.22 (0.2-0.24)
Sierra Leone	14.72(12.65-17.12)	151.25(129.93-175.84)	20.85(17.65-24.61)	144.02(121.92-170.01)	-0.24 (-0.28--0.2)
Singapore	3.64(3.09-4.34)	150.22(127.66-179.25)	3.28(2.72-3.98)	124.02(102.74-150.3)	-0.77 (-0.9--0.63)
Slovakia	3.42(2.98-3.94)	89.55(77.99-103.37)	2.35(2.03-2.77)	87.79(75.78-103.29)	-0.08 (-0.11--0.04)
Slovenia	0.9(0.79-1.04)	84.39(73.92-96.95)	0.65(0.57-0.76)	72.81(63.26-85.28)	-0.46 (-0.51--0.42)
Socialist Republic of Viet Nam	78.77(65.88-96.56)	84.79(70.92-103.94)	56.2(47.37-67.12)	75.45(63.6-90.11)	-0.43 (-0.46--0.4)
Solomon Islands	0.7(0.59-0.85)	107.46(90.45-129.85)	1.07(0.89-1.26)	109.01(90.86-129.2)	0.01 (-0.02-0.04)
Somalia	27.55(23.34-32.23)	148.47(125.83-173.69)	67.69(56.99-81.06)	146.87(123.65-175.89)	-0.06 (-0.12--0.01)
South Africa	58.47(50.37-68.08)	116.23(100.11-135.31)	54.71(47-63.93)	115.76(99.43-135.26)	-0.04 (-0.08-0.01)
South Sudan	17.85(15.37-21.2)	145.44(125.23-172.72)	25.66(21.67-30.35)	139.97(118.19-165.54)	-0.02 (-0.08-0.03)
Spain	14.54(13.89-15.21)	75.82(72.45-79.36)	15.39(13.37-18.1)	95.46(82.91-112.22)	1.1 (0.87-1.34)
Sri Lanka	13.47(11.22-16.05)	78.06(65.05-93.02)	10.13(8.59-12.1)	69.91(59.3-83.52)	-0.32 (-0.34--0.3)
Sudan	67.28(58.2-77.21)	160.41(138.77-184.11)	75.1(64.35-87.84)	136.28(116.77-159.41)	-0.53 (-0.57--0.49)
Suriname	0.48(0.42-0.57)	110.28(95.63-128.94)	0.47(0.4-0.56)	110.28(94.42-130.8)	-0.06 (-0.13-0.02)
Sweden	6.43(5.52-7.52)	107.66(92.53-126.04)	5.62(4.74-6.76)	102.45(86.4-123.12)	-0.14 (-0.21--0.08)
Switzerland	4.14(3.9-4.39)	102.2(96.37-108.54)	3.89(3.5-4.38)	91.83(82.76-103.5)	-0.44 (-0.59--0.3)
Syrian Arab Republic	22.16(18.98-26.23)	100.5(86.09-118.98)	8.71(7.5-10.39)	92.27(79.43-110.07)	-0.1 (-0.24-0.04)
Taiwan (Province of China)	11.29(9.61-13.36)	72.19(61.45-85.45)	5.74(4.82-6.75)	75.88(63.73-89.16)	0.11 (0.07-0.14)
Tajikistan	14.81(12.68-17.43)	148.05(126.77-174.18)	21.89(18.81-25.4)	161.02(138.33-186.82)	0.32 (0.28-0.35)
Thailand	39.36(33.87-46.74)	78.96(67.95-93.75)	19.38(16.31-23.37)	75.16(63.24-90.63)	-0.12 (-0.19--0.06)
Timor-Leste	2.19(1.86-2.65)	131.32(111.33-159.11)	2.22(1.86-2.65)	113.48(94.85-135.19)	-0.56 (-0.62--0.51)
Togo	9.6(8.23-11.47)	124.78(106.97-149.1)	13.79(11.57-16.69)	118.52(99.4-143.39)	-0.21 (-0.25--0.17)
Tokelau	0(0-0)	81.74(68.43-99.13)	0(0-0)	79.47(66.43-96.82)	-0.31 (-0.41--0.21)
Tonga	0.12(0.1-0.15)	78.2(65.29-93.56)	0.12(0.1-0.14)	81.81(69.28-98.88)	0.13 (0.1-0.15)
Trinidad and Tobago	1.02(0.88-1.2)	88.95(76.57-104.89)	0.65(0.55-0.77)	90.64(77.75-107.27)	0.02 (-0.03-0.07)
Tunisia	10.71(9.38-12.44)	101.6(88.94-118.01)	6.94(6.06-8.05)	86.59(75.58-100.38)	-0.48 (-0.5--0.46)
Turkey	82.99(72.23-96.13)	116.77(101.62-135.25)	48.92(42.87-56.45)	100.92(88.45-116.45)	-0.41 (-0.48--0.34)
Turkmenistan	8.61(7.41-10.09)	142.93(123.03-167.52)	8.27(7.11-9.66)	156.21(134.38-182.48)	0.31 (0.27-0.36)
Tuvalu	0.02(0.02-0.02)	120.19(103.21-140.22)	0.01(0.01-0.02)	101.69(85.56-124.23)	-0.57 (-0.64--0.5)
Uganda	58.07(49.84-67.9)	131.43(112.79-153.67)	96.44(81.37-113.72)	127.5(107.58-150.34)	-0.14 (-0.18--0.09)
Ukraine	33.23(28.86-38.29)	103.14(89.57-118.86)	13.75(11.86-16.08)	104.1(89.75-121.73)	0.06 (-0.03-0.15)
United Arab Emirates	2.27(1.96-2.68)	97.59(84.21-115.52)	3.04(2.62-3.57)	82.85(71.5-97.56)	-0.35 (-0.46--0.23)
United Kingdom of Great Britain and Northern Ireland	36.46(31.93-42.18)	95.31(83.47-110.27)	31.53(27.53-36.69)	94.29(82.31-109.71)	-0.04 (-0.09-0.01)
United Republic of Tanzania	77.11(65.93-91.38)	133.73(114.35-158.48)	114.26(96.86-135.21)	126.5(107.23-149.69)	-0.15 (-0.16--0.14)
United States Virgin Islands	0.09(0.08-0.1)	79.35(67.72-93.08)	0.03(0.02-0.03)	81.79(69.71-97.24)	0.22 (0.17-0.27)
United States of America	184.21(157.28-217.15)	92.07(78.61-108.53)	160.35(141.32-183.72)	90.51(79.77-103.71)	0.2 (0.09-0.32)
Uruguay	3.32(2.8-4.02)	123.56(104.11-149.8)	2.14(1.76-2.61)	125.23(103.13-152.51)	0.05 (0-0.1)
Uzbekistan	44.85(38.25-52.4)	131.51(112.17-153.66)	51.25(43.46-60.42)	133.89(113.56-157.85)	-0.05 (-0.08--0.02)
Vanuatu	0.28(0.24-0.35)	97.6(81.5-118.81)	0.43(0.36-0.52)	102.51(86.14-123.7)	0.16 (0.14-0.19)
Yemen	44.58(38.72-51.49)	141.38(122.8-163.29)	60.25(51.58-71.21)	129.33(110.71-152.86)	-0.3 (-0.32--0.29)
Zambia	25.64(22.05-30.49)	140.03(120.42-166.55)	37.17(31.56-44.37)	128.34(108.97-153.2)	-0.37 (-0.44--0.3)
Zimbabwe	22.17(18.9-26.38)	119.27(101.66-141.91)	28.37(24.35-32.9)	126.63(108.69-146.83)	0.29 (0.25-0.33)

## Sheet: Table S6
Characteristics	1990		2021		1990-2021
	Number, deaths no.×103 (95% UI)	Age-standardized deaths rate per 100,000 (95% UI)	Number, deaths no.×103 (95% UI)	Age-standardized deaths rate per 100,000 (95% UI)	EAPC (95% CI)
Afghanistan	11.03(2.95-15.33)	58.23(15.43-80.87)	15.63(8.72-20.8)	28.66(15.98-37.91)	-1.9 (-2.1--1.7)
Albania	0.34(0.26-0.46)	8.62(6.56-11.66)	0.07(0.04-0.1)	4.75(3.13-6.95)	-2.08 (-2.33--1.82)
Algeria	12.47(6.28-15.93)	34.23(17.3-43.72)	5.56(4.43-7.08)	12.53(9.98-15.94)	-3.01 (-3.11--2.91)
American Samoa	0(0-0)	4.76(3.89-5.82)	0(0-0)	4.49(3.12-6.1)	0.13 (0.01-0.25)
Andorra	0(0-0)	4.6(3.16-5.93)	0(0-0)	1.23(0.89-1.6)	-3.16 (-3.5--2.82)
Angola	4.18(1.38-8.05)	19.71(6.67-37.75)	5.3(3.62-8.13)	9.7(6.66-14.94)	-2.19 (-2.35--2.03)
Antigua and Barbuda	0(0-0)	5.41(4.65-6.29)	0(0-0)	4.59(3.98-5.21)	-0.42 (-0.72--0.12)
Argentina	3.55(3.37-3.73)	10.61(10.09-11.15)	2.01(1.65-2.43)	7.05(5.67-8.65)	-1.19 (-1.36--1.01)
Armenia	0.46(0.41-0.53)	12.69(11.14-14.57)	0.11(0.09-0.14)	6.07(4.96-7.39)	-1.97 (-2.56--1.37)
Australia	0.75(0.72-0.79)	5.64(5.37-5.92)	0.48(0.43-0.54)	2.5(2.19-2.88)	-2.36 (-2.49--2.22)
Austria	0.34(0.33-0.36)	6.85(6.47-7.25)	0.17(0.15-0.18)	2.79(2.47-3.14)	-2.41 (-2.71--2.1)
Azerbaijan	1.07(0.85-1.32)	12.13(9.75-15.04)	0.48(0.35-0.68)	6.98(5.15-10.01)	-1.84 (-2.09--1.6)
Bahrain	0.1(0.08-0.11)	15.36(12.58-17.31)	0.05(0.04-0.06)	4.74(3.93-5.63)	-3.55 (-3.86--3.24)
Bangladesh	33.42(19.4-48.78)	17.73(10.24-25.74)	8.94(4.46-15.94)	6.28(3.12-11.17)	-3.15 (-3.27--3.02)
Barbados	0.02(0.01-0.02)	7.71(6.57-8.83)	0.01(0.01-0.02)	7.02(5.18-9.69)	-0.01 (-0.26-0.24)
Belarus	0.96(0.83-1.1)	13.01(11.08-15)	0.18(0.15-0.22)	3.11(2.53-3.92)	-5.34 (-5.88--4.8)
Belgium	0.38(0.36-0.4)	5.75(5.42-6.06)	0.21(0.18-0.24)	2.8(2.37-3.31)	-2.4 (-2.71--2.08)
Belize	0.03(0.02-0.03)	9.3(8.23-10.54)	0.02(0.02-0.03)	5.43(4.46-6.61)	-1.55 (-1.79--1.31)
Benin	2.17(0.76-3.14)	21.76(8.13-31.27)	3.17(2.29-4.23)	13.89(10.07-18.34)	-1.2 (-1.33--1.08)
Bermuda	0(0-0)	4.97(3.79-6.88)	0(0-0)	2.81(1.65-4.56)	-1.48 (-1.73--1.24)
Bhutan	0.14(0.07-0.21)	13.7(6.71-21.06)	0.04(0.02-0.06)	6.43(3.26-10.31)	-2.76 (-2.94--2.59)
Bolivarian Republic of Venezuela	2.11(1.99-2.25)	8.34(7.87-8.85)	2.21(1.55-2.95)	9.76(6.83-13.08)	0.85 (0.64-1.05)
Bosnia and Herzegovina	0.19(0.16-0.23)	5.51(4.63-6.75)	0.04(0.03-0.05)	2.5(2.01-3.2)	-3.01 (-3.36--2.65)
Botswana	0.13(0.09-0.18)	6.54(4.62-8.56)	0.14(0.09-0.2)	5.93(3.83-8.35)	-0.19 (-0.28--0.1)
Brazil	15.75(13.36-17.98)	10.11(8.58-11.54)	12.07(10.12-14.34)	7.17(5.95-8.59)	-0.52 (-0.86--0.17)
Brunei Darussalam	0.03(0.02-0.03)	8.87(7.53-10.29)	0.02(0.02-0.03)	7.49(5.89-9.39)	-0.19 (-0.33--0.04)
Bulgaria	0.64(0.6-0.68)	12.18(11.4-12.99)	0.15(0.12-0.17)	4.38(3.63-5.15)	-3.89 (-4.23--3.55)
Burkina Faso	4.75(1.4-6.96)	24.4(7.37-35.65)	7.43(4.02-10.45)	18.09(10.02-25.14)	-0.65 (-0.78--0.51)
Burundi	2.23(0.85-3.79)	19.93(7.94-33.76)	2.24(1.5-3.24)	10.56(7.19-15.27)	-1.68 (-1.96--1.41)
Cambodia	5.08(1.56-7.38)	26.9(8.56-38.87)	2.29(1.65-3.08)	13.26(9.53-17.82)	-2.71 (-2.91--2.52)
Cameroon	3.53(1.46-4.88)	17.75(7.65-24.2)	5.81(4.02-7.52)	12.65(8.87-16.47)	-0.82 (-0.95--0.7)
Canada	1.33(1.27-1.38)	6.31(6.04-6.57)	0.83(0.75-0.92)	3.14(2.73-3.57)	-1.88 (-2.12--1.63)
Central African Republic	1.19(0.48-2.11)	21.75(8.88-38.88)	1.35(0.74-2.2)	15.86(8.8-25.81)	-0.82 (-0.92--0.73)
Chad	2.16(0.67-3.33)	16.72(5.51-25.41)	5.21(2.45-7.84)	14.69(7.29-21.95)	-0.24 (-0.29--0.19)
Chile	1.38(1.31-1.46)	9.52(9.02-10.06)	0.57(0.49-0.65)	4.93(4.14-5.66)	-1.44 (-1.72--1.16)
China	188.72(124.95-254.45)	16.86(11.12-22.73)	29.15(24-36.06)	4.14(3.39-5.19)	-5.15 (-5.43--4.87)
Colombia	4.05(3.57-4.51)	9.46(8.37-10.52)	2.25(1.67-3.07)	6.38(4.66-8.8)	-0.61 (-0.97--0.26)
Commonwealth of the Bahamas	0.02(0.02-0.02)	7.11(6.07-8.27)	0.01(0.01-0.02)	5.22(4.01-6.8)	-0.86 (-0.99--0.73)
Comoros	0.16(0.07-0.29)	18.36(8.39-33.01)	0.09(0.06-0.14)	11.08(7.13-17.42)	-1.52 (-1.67--1.36)
Congo	0.55(0.29-0.94)	13.6(7.16-23.24)	0.45(0.32-0.68)	7.43(5.22-11.11)	-2.01 (-2.17--1.85)
Cook Islands	0(0-0)	3.92(2.57-5.44)	0(0-0)	1.81(1.14-3.31)	-3.98 (-4.5--3.45)
Costa Rica	0.39(0.37-0.42)	10.21(9.52-10.86)	0.26(0.22-0.3)	8.02(6.82-9.54)	-0.66 (-0.8--0.53)
Croatia	0.22(0.2-0.23)	7.33(6.84-7.85)	0.06(0.05-0.07)	2.96(2.37-3.68)	-2.94 (-3.16--2.73)
Cuba	0.84(0.8-0.88)	9.06(8.57-9.51)	0.29(0.25-0.32)	3.73(3.25-4.2)	-2.8 (-2.98--2.62)
Cyprus	0.04(0.02-0.05)	6.04(3.55-7.7)	0.02(0.01-0.02)	1.59(1.29-1.97)	-4.41 (-4.6--4.22)
Czech Republic	0.46(0.43-0.49)	6.89(6.44-7.32)	0.09(0.07-0.1)	1.28(1.06-1.53)	-5.07 (-5.35--4.78)
Democratic People's Republic of Korea	2.8(2-3.9)	11.34(8.1-15.82)	0.88(0.6-1.3)	5.12(3.47-7.61)	-2.21 (-2.51--1.91)
Democratic Republic of the Congo	14.16(6.35-23.97)	17.96(8.16-30.32)	11.37(7.49-17.47)	8.69(5.75-13.27)	-2.06 (-2.24--1.88)
Denmark	0.32(0.3-0.34)	9.26(8.7-9.85)	0.12(0.11-0.14)	2.92(2.51-3.33)	-3.4 (-3.74--3.07)
Djibouti	0.09(0.04-0.16)	12.95(6.13-23.23)	0.12(0.07-0.19)	8.04(4.76-13.41)	-1.54 (-1.79--1.28)
Dominica	0.01(0-0.01)	6.31(5.11-7.63)	0(0-0.01)	11.48(8.15-15.53)	2.2 (1.98-2.42)
Dominican Republic	1.18(0.91-1.65)	11.45(8.89-15.94)	0.56(0.36-1.01)	5.43(3.47-9.8)	-2.01 (-2.21--1.82)
Ecuador	1.26(1.1-1.41)	9.21(8.05-10.3)	1.29(1.02-1.63)	8.06(6.32-10.21)	0.56 (0.31-0.81)
Egypt	30.6(11.39-40.36)	35.28(13.26-46.42)	11.29(8.78-14.43)	9.08(7.05-11.59)	-4.1 (-4.27--3.92)
El Salvador	1.33(0.78-1.7)	16.61(9.85-21.32)	0.35(0.23-0.48)	5.9(3.98-8.26)	-2.92 (-3.05--2.79)
Equatorial Guinea	0.13(0.06-0.24)	15.29(7.45-27.24)	0.13(0.08-0.21)	7.15(4.4-11.65)	-2.82 (-2.99--2.65)
Eritrea	0.97(0.38-1.82)	15.25(6.17-28.69)	0.97(0.6-1.66)	10.82(6.69-18.4)	-0.99 (-1.11--0.87)
Estonia	0.1(0.1-0.11)	9.12(8.41-9.85)	0.01(0.01-0.01)	1.36(1.18-1.55)	-6.75 (-7.16--6.34)
Ethiopia	20.9(7.38-39.86)	20.33(7.48-38.63)	15.14(10.05-25.09)	9.47(6.35-15.63)	-2.56 (-2.69--2.43)
Federated States of Micronesia	0.02(0.01-0.02)	11.84(6.02-15.77)	0.01(0-0.01)	6.16(4.53-7.95)	-2.16 (-2.23--2.08)
Fiji	0.08(0.07-0.11)	9.4(7.42-11.91)	0.08(0.06-0.11)	9.31(6.67-12.23)	-0.02 (-0.19-0.15)
Finland	0.25(0.24-0.27)	6.88(6.51-7.3)	0.12(0.11-0.13)	2.97(2.66-3.32)	-2.64 (-2.83--2.44)
France	2.13(2.05-2.21)	5.18(4.98-5.39)	1.2(1.07-1.34)	2.46(2.11-2.8)	-2.12 (-2.35--1.89)
Gabon	0.17(0.1-0.29)	10.79(6.64-18.02)	0.13(0.09-0.22)	6.36(4.16-10.53)	-1.13 (-1.4--0.85)
Georgia	0.24(0.21-0.27)	5.46(4.74-6.29)	0.1(0.08-0.12)	4.15(3.38-5.07)	-0.38 (-0.8-0.05)
Germany	3.02(2.9-3.15)	6.16(5.89-6.45)	1.72(1.6-1.86)	2.96(2.67-3.27)	-2.13 (-2.43--1.82)
Ghana	3.7(1.57-5.16)	14.47(6.46-19.84)	4.05(2.97-5.48)	9.34(6.9-12.5)	-0.97 (-1.11--0.83)
Greece	0.54(0.51-0.56)	9.22(8.68-9.76)	0.2(0.18-0.22)	3.2(2.82-3.63)	-3.01 (-3.44--2.58)
Greenland	0.01(0-0.01)	10.81(8.59-12.93)	0(0-0)	4.08(2.98-5.99)	-3.33 (-3.54--3.12)
Grenada	0.01(0.01-0.01)	7.9(6.56-9.29)	0(0-0.01)	5.87(4.88-7.03)	-0.48 (-0.67--0.29)
Guam	0.01(0.01-0.01)	4.5(3.78-5.38)	0.01(0-0.01)	4.47(3.51-5.61)	0.88 (0.56-1.2)
Guatemala	0.89(0.81-0.99)	5.77(5.25-6.39)	1.23(0.97-1.58)	8.41(6.59-10.79)	2.56 (1.92-3.21)
Guinea	3.32(1.03-5.01)	27.12(8.65-40.71)	3.49(2.44-4.69)	15.99(11.13-21.63)	-1.41 (-1.52--1.31)
Guinea-Bissau	0.46(0.15-0.69)	24.76(8.27-37.02)	0.39(0.28-0.53)	12.96(9.19-17.39)	-1.95 (-2.15--1.76)
Guyana	0.1(0.09-0.12)	8.87(7.68-10.21)	0.05(0.04-0.07)	7.16(5.16-9.63)	-0.05 (-0.33-0.23)
Haiti	3.72(2.73-4.64)	34.25(24.49-44.01)	3.44(2.15-6.29)	21.83(13.53-40.97)	-1.18 (-1.42--0.94)
Honduras	1.31(0.89-1.7)	16.21(11.19-21.02)	0.73(0.52-1.01)	6.92(4.93-9.55)	-2.65 (-2.74--2.57)
Hungary	0.65(0.61-0.69)	9.83(9.29-10.44)	0.16(0.13-0.19)	2.75(2.26-3.28)	-3.83 (-3.95--3.7)
Iceland	0.01(0.01-0.01)	4.98(4.55-5.46)	0.01(0.01-0.01)	2.31(1.98-2.71)	-2.52 (-2.78--2.26)
India	139.43(91.44-195.54)	12.14(8.06-16.99)	74.65(56.32-102.94)	6.74(5.06-9.34)	-1.64 (-1.74--1.54)
Indonesia	25.87(15.9-32.53)	11.61(7.13-14.6)	14.36(10.61-19.35)	6.55(4.83-8.85)	-1.93 (-2.01--1.86)
Iraq	7.86(4.39-10.15)	24.96(14.28-32.03)	4.02(3.08-5.4)	9.76(7.49-13.16)	-2.97 (-3.19--2.75)
Ireland	0.22(0.21-0.24)	7.77(7.25-8.27)	0.11(0.1-0.13)	3.39(2.92-3.88)	-2.59 (-2.76--2.41)
Islamic Republic of Iran	27.91(15.77-34.48)	36.47(20.65-45.02)	2.53(2.16-3.07)	4.14(3.44-5.05)	-5.31 (-5.96--4.65)
Israel	0.39(0.36-0.41)	7.65(7.22-8.1)	0.2(0.17-0.24)	2.21(1.91-2.59)	-3.19 (-3.45--2.92)
Italy	2.1(2.04-2.16)	6.64(6.45-6.85)	0.87(0.8-0.94)	2.37(2.03-2.7)	-3.39 (-3.58--3.2)
Jamaica	0.22(0.19-0.26)	8.18(6.83-9.65)	0.11(0.08-0.14)	5.91(4.43-7.88)	-0.65 (-0.87--0.44)
Japan	4.02(3.91-4.14)	5.61(5.42-5.79)	1.36(1.26-1.47)	2.27(2.03-2.5)	-2.84 (-3.02--2.66)
Jordan	1.32(0.97-1.6)	21.69(15.98-26.13)	0.91(0.73-1.15)	8.39(6.72-10.63)	-3.09 (-3.22--2.97)
Kazakhstan	1.77(1.54-2.03)	9.89(8.59-11.29)	1.34(1.11-1.61)	6.77(5.65-8.17)	-1.62 (-2.48--0.76)
Kenya	4.26(2.57-7.43)	9.62(5.91-16.8)	3.6(2.27-5.5)	6.32(3.97-9.68)	-0.78 (-0.99--0.57)
Kingdom of Eswatini	0.11(0.07-0.13)	7.54(5.19-9.46)	0.09(0.06-0.13)	6.81(4.43-9.64)	0 (-0.2-0.21)
Kiribati	0.02(0.01-0.03)	17.07(5.73-24.03)	0.02(0.01-0.02)	11.31(5.42-15.46)	-1.4 (-1.5--1.3)
Kuwait	0.26(0.22-0.29)	14.84(12.75-16.89)	0.2(0.17-0.24)	7.55(6.29-9.12)	-1.84 (-2.22--1.45)
Kyrgyzstan	0.55(0.48-0.62)	8.85(7.78-9.97)	0.5(0.41-0.6)	6.61(5.48-7.94)	-0.46 (-0.93-0.02)
Lao People's Democratic Republic	2.35(0.6-3.73)	31.18(8.19-49.08)	1.29(0.8-1.86)	15.46(9.69-22.35)	-2.39 (-2.55--2.23)
Latvia	0.25(0.24-0.26)	12.94(12.25-13.65)	0.03(0.02-0.03)	2.25(1.94-2.58)	-6 (-6.39--5.61)
Lebanon	0.42(0.18-0.56)	10.45(4.68-14.11)	0.14(0.1-0.19)	3.31(2.37-4.73)	-3.89 (-4.08--3.7)
Lesotho	0.2(0.12-0.28)	8.37(5.12-11.6)	0.18(0.12-0.25)	8.88(5.86-12.75)	0.32 (0.21-0.43)
Liberia	1.46(0.37-2.16)	30.43(8.22-44.59)	0.92(0.64-1.29)	12.52(8.83-17.61)	-2.63 (-3.09--2.17)
Libya	1.64(1.12-2.07)	26.61(18.39-33.5)	0.77(0.56-1.01)	17.55(12.67-23.01)	-0.83 (-1.28--0.38)
Lithuania	0.33(0.31-0.36)	11.68(10.84-12.46)	0.04(0.04-0.05)	2.85(2.53-3.23)	-4.7 (-5.01--4.4)
Luxembourg	0.01(0.01-0.01)	4.31(3.92-4.74)	0.01(0.01-0.01)	1.52(1.25-1.83)	-3.25 (-3.89--2.61)
Madagascar	3.72(1.54-7.07)	16.29(6.94-31.03)	4.13(2.7-6.44)	10.41(6.85-16.14)	-1.02 (-1.16--0.88)
Malawi	5.15(1.96-9.08)	24.02(9.42-42.59)	2.85(1.89-4.19)	10.69(7.06-15.8)	-2.28 (-2.47--2.08)
Malaysia	1.72(1.16-2.1)	7.44(5.05-9.02)	1.09(0.87-1.29)	4.3(3.39-5.14)	-1.18 (-1.61--0.75)
Maldives	0.06(0.02-0.09)	15.42(5.33-21.63)	0.02(0.01-0.02)	5.67(4.38-7.5)	-3.1 (-3.21--2.99)
Mali	5.92(3.51-7.85)	33.68(22.05-43.75)	8.06(5.58-11.19)	18.29(12.22-27.79)	-1.82 (-1.91--1.73)
Malta	0.03(0.02-0.03)	8.86(8.1-9.73)	0.01(0.01-0.02)	5.66(4.58-6.83)	-1.08 (-1.41--0.75)
Marshall Islands	0.01(0-0.01)	8.56(5.23-10.83)	0(0-0.01)	7.37(5.22-10.09)	-0.49 (-0.75--0.23)
Mauritania	0.48(0.17-0.71)	13.38(4.99-19.36)	0.47(0.34-0.64)	7.73(5.73-10.45)	-1.77 (-1.97--1.56)
Mauritius	0.1(0.09-0.11)	8.98(7.84-9.95)	0.06(0.05-0.06)	8.06(6.85-9.08)	-0.31 (-0.57--0.05)
Mexico	14.62(13.12-16.17)	12.44(11.19-13.74)	9.39(7.69-11.45)	9.47(7.7-11.66)	-0.9 (-1.05--0.76)
Mongolia	0.54(0.28-0.74)	16.01(8.6-21.96)	0.23(0.17-0.3)	6.23(4.53-8.05)	-3.25 (-3.38--3.12)
Montenegro	0.02(0.02-0.03)	4.91(3.8-6.18)	0(0-0.01)	1.1(0.82-1.6)	-4.88 (-5.31--4.44)
Morocco	5.08(3.9-6.59)	13.85(10.62-18.06)	1.34(0.79-2.9)	4.2(2.5-8.95)	-3.74 (-3.94--3.54)
Mozambique	6.76(2.21-12.93)	25.82(8.69-48.97)	6.49(4.27-10.65)	12.87(8.48-20.93)	-1.76 (-1.92--1.6)
Myanmar	15.42(4.95-23.19)	29.88(9.62-44.95)	8.61(5.33-12.09)	16.5(10.17-23.18)	-2.15 (-2.4--1.9)
Namibia	0.16(0.1-0.21)	7.06(4.68-9.28)	0.15(0.1-0.21)	5.53(3.56-7.81)	-0.4 (-0.55--0.25)
Nepal	3.19(2.47-3.98)	9.24(7.22-11.52)	1.03(0.58-2.3)	3.33(1.87-7.42)	-3.22 (-3.31--3.14)
Netherlands	0.77(0.74-0.81)	7.26(6.92-7.62)	0.42(0.39-0.46)	3.25(2.94-3.58)	-2.62 (-2.81--2.44)
New Zealand	0.19(0.18-0.2)	6.17(5.76-6.6)	0.13(0.12-0.14)	3.32(2.98-3.66)	-2.05 (-2.23--1.88)
Nicaragua	1.11(0.65-1.51)	16.87(9.91-22.76)	0.42(0.3-0.58)	6.76(4.7-9.29)	-2.54 (-2.67--2.41)
Niger	3.72(0.84-5.68)	20.98(4.76-31.86)	5.49(3.05-7.61)	11.14(6.25-15.35)	-2.13 (-2.33--1.92)
Nigeria	30.65(10.05-43.49)	18.16(6.31-25.62)	55.5(33.7-72.39)	15.13(9.55-19.55)	-0.16 (-0.29--0.02)
North Macedonia	0.24(0.17-0.3)	14.45(10.24-18.36)	0.03(0.02-0.03)	2.39(1.92-3.16)	-4.76 (-5.15--4.37)
Northern Mariana Islands	0(0-0)	3.66(2.77-4.86)	0(0-0)	2.89(2.28-3.72)	0.08 (-0.25-0.42)
Norway	0.19(0.18-0.2)	5.81(5.51-6.13)	0.1(0.09-0.11)	2.45(2.24-2.69)	-2.91 (-3.11--2.71)
Oman	0.57(0.41-0.73)	17.22(12.34-22.01)	0.23(0.19-0.3)	5.9(4.81-7.5)	-2.69 (-3.4--1.98)
Pakistan	20.34(15.59-24.37)	10.71(8.23-12.76)	21.48(15.48-32.56)	7.37(5.31-11.24)	-0.63 (-0.9--0.37)
Palestine	0.77(0.5-0.95)	19.41(12.84-23.84)	0.38(0.29-0.51)	6.45(4.87-8.69)	-3.18 (-3.39--2.98)
Panama	0.39(0.34-0.44)	13.66(11.93-15.56)	0.37(0.3-0.46)	10.36(8.27-12.96)	-0.76 (-0.89--0.64)
Papua New Guinea	1.24(0.43-1.73)	18.81(6.85-26.08)	2.54(1.1-3.61)	16.42(7.41-23.08)	-0.35 (-0.48--0.22)
Paraguay	0.52(0.39-0.74)	8.64(6.51-12.29)	0.47(0.29-0.68)	7.38(4.6-10.74)	-0.27 (-0.46--0.07)
Peru	5.28(2.89-7.09)	17.67(9.72-23.7)	2.04(1.36-2.78)	6.18(4.1-8.43)	-2.73 (-3.02--2.43)
Philippines	11.78(7.65-16.13)	12.77(8.34-17.35)	8.5(7.01-10.43)	7.6(6.25-9.36)	-1.3 (-1.42--1.18)
Plurinational State of Bolivia	3.25(1.39-4.46)	31.36(13.56-43.1)	1.72(1.3-2.21)	14.62(11.05-18.78)	-2.32 (-2.4--2.24)
Poland	3.28(3.16-3.41)	11.81(11.34-12.3)	0.69(0.59-0.81)	3.47(2.87-4.18)	-4.07 (-4.27--3.87)
Portugal	0.59(0.55-0.62)	9.35(8.79-9.95)	0.15(0.14-0.17)	2.39(2.11-2.7)	-4.6 (-5.05--4.15)
Principality of Monaco	0(0-0)	4.79(3.41-6.37)	0(0-0)	3.26(2.74-3.94)	-1.9 (-2.19--1.6)
Puerto Rico	0.23(0.22-0.24)	7.04(6.6-7.48)	0.07(0.06-0.08)	4.42(3.72-5.23)	-1.66 (-1.88--1.44)
Qatar	0.06(0.05-0.08)	12.28(8.71-15.36)	0.07(0.05-0.09)	3.47(2.7-4.4)	-3.98 (-4.1--3.85)
Republic of Cabo Verde	0.07(0.04-0.09)	12.55(7.64-16.46)	0.02(0.02-0.03)	4.95(3.55-6.92)	-3.33 (-3.58--3.07)
Republic of C么te d'Ivoire	4.14(1.68-5.68)	17.68(7.71-24.03)	5.45(4.18-7.1)	13.07(10.16-16.93)	-0.83 (-0.98--0.69)
Republic of Korea	2.43(1.82-2.95)	7(5.19-8.54)	0.32(0.27-0.43)	1.52(1.2-2.08)	-4.52 (-4.8--4.24)
Republic of Moldova	0.61(0.54-0.69)	15.44(13.59-17.45)	0.1(0.08-0.13)	6.63(5.07-8.83)	-2.82 (-3.16--2.49)
Republic of Nauru	0(0-0)	10.68(5.95-14.13)	0(0-0)	9.3(5.96-13.18)	-0.47 (-0.94-0)
Republic of Niue	0(0-0)	8.59(6.16-11.25)	0(0-0)	21.75(18.13-25.8)	0.63 (-0.19-1.46)
Republic of Palau	0(0-0)	10.03(5.27-14.26)	0(0-0)	6.68(4.5-8.69)	-1.03 (-1.13--0.94)
Republic of San Marino	0(0-0)	3.32(2.62-4.34)	0(0-0)	0.92(0.62-1.37)	-3.33 (-3.56--3.1)
Republic of the Gambia	0.24(0.1-0.35)	13.13(5.75-19.05)	0.3(0.22-0.42)	9.1(6.76-12.49)	-1.28 (-1.47--1.1)
Romania	2.21(2.04-2.39)	13.84(12.76-15.02)	0.35(0.3-0.4)	3.59(3.07-4.1)	-4.31 (-4.66--3.96)
Russian Federation	10.93(10.66-11.18)	10.48(10.21-10.72)	2.88(2.64-3.07)	3.39(3.07-3.65)	-4.2 (-4.65--3.74)
Rwanda	2.87(1.06-5.37)	20.96(8.09-39.05)	1.71(1.15-2.58)	9.92(6.68-14.98)	-2.69 (-2.92--2.46)
Saint Kitts and Nevis	0(0-0)	8.73(7.85-9.69)	0(0-0)	5.91(4.58-7.69)	-1.14 (-1.29--0.99)
Saint Lucia	0.01(0.01-0.01)	7.4(6.31-8.56)	0.01(0-0.01)	6.15(4.51-8.13)	-0.31 (-0.48--0.14)
Saint Vincent and the Grenadines	0.01(0.01-0.01)	9.28(7.77-10.93)	0(0-0.01)	5.8(4.52-7.48)	-1.51 (-1.74--1.28)
Samoa	0.02(0.01-0.03)	8.31(5.42-11.15)	0.01(0.01-0.02)	5.19(3.72-6.9)	-1.34 (-1.4--1.28)
Sao Tome and Principe	0.03(0.01-0.05)	16.59(7.51-23.1)	0.01(0.01-0.02)	6(4.05-10.2)	-3.03 (-3.31--2.75)
Saudi Arabia	5.59(3.36-7.63)	23.68(14.4-32.16)	1.23(0.94-1.61)	4.04(3.05-5.37)	-5.8 (-5.89--5.71)
Senegal	2.64(0.92-3.85)	18.21(6.7-26.39)	2.25(1.72-2.97)	10.5(8.04-13.82)	-1.46 (-1.67--1.25)
Serbia	0.93(0.64-1.13)	13.57(9.28-16.4)	0.11(0.09-0.14)	2.55(2.1-3.4)	-5.75 (-6.28--5.22)
Seychelles	0.01(0.01-0.01)	8.73(7.39-10.27)	0.01(0.01-0.01)	7.84(6.29-9.69)	0.17 (0.03-0.32)
Sierra Leone	2.53(0.67-3.64)	30.02(8.34-43.26)	2.26(1.48-3.11)	16.97(11.23-23.29)	-1.84 (-1.95--1.74)
Singapore	0.21(0.19-0.23)	8.52(7.87-9.19)	0.05(0.05-0.06)	1.59(1.35-1.87)	-4.77 (-5.2--4.34)
Slovakia	0.32(0.28-0.37)	7.87(6.8-9.03)	0.11(0.09-0.13)	3.62(2.93-4.37)	-2.42 (-2.57--2.26)
Slovenia	0.09(0.08-0.09)	7.07(6.52-7.7)	0.02(0.02-0.02)	1.53(1.32-1.76)	-4.8 (-4.93--4.66)
Socialist Republic of Viet Nam	5.23(2.32-6.95)	5.72(2.59-7.58)	2.17(1.44-3.08)	2.75(1.84-3.85)	-2.2 (-2.39--2)
Solomon Islands	0.07(0.04-0.09)	11.85(7.06-15.76)	0.07(0.05-0.1)	8.07(6.02-10.41)	-1.12 (-1.21--1.03)
Somalia	2.83(1.07-5.49)	17.14(6.72-33.5)	4.9(2.77-8.71)	11.64(6.68-20.72)	-0.77 (-1.04--0.49)
South Africa	3.81(3.27-4.64)	7.91(6.8-9.59)	3.03(2.16-4)	6.19(4.38-8.2)	-0.74 (-0.86--0.63)
South Sudan	2.2(0.74-4.29)	19.8(6.84-38.56)	3.23(1.56-5.74)	19.18(9.41-33.98)	0.33 (-0.08-0.74)
Spain	1.65(1.58-1.72)	7.25(6.93-7.59)	0.63(0.58-0.69)	2.34(2.08-2.62)	-3.96 (-4.23--3.69)
Sri Lanka	1.52(1.03-2.11)	8.51(5.78-11.84)	0.72(0.53-0.95)	4.31(3.18-5.67)	-2.1 (-2.38--1.81)
Sudan	20.79(6.97-28.38)	54.67(18.65-74.61)	11.7(8.3-15.38)	21.25(15.08-27.92)	-2.77 (-2.92--2.63)
Suriname	0.05(0.04-0.06)	11.77(9.4-14.33)	0.04(0.03-0.05)	7.99(5.6-10.77)	-1.3 (-1.42--1.18)
Sweden	0.38(0.36-0.4)	5.86(5.55-6.17)	0.18(0.16-0.19)	2.24(2.05-2.44)	-2.67 (-2.95--2.39)
Switzerland	0.41(0.39-0.43)	9.15(8.65-9.58)	0.2(0.18-0.22)	3.55(3.07-4.02)	-2.71 (-3.03--2.38)
Syrian Arab Republic	4.55(2.62-5.99)	21.34(12.43-28.01)	0.73(0.56-0.93)	6.88(5.25-8.74)	-2.67 (-3.3--2.04)
Taiwan (Province of China)	0.85(0.81-0.89)	4.95(4.7-5.19)	0.27(0.24-0.3)	2.47(2.15-2.76)	-2.63 (-2.93--2.33)
Tajikistan	0.67(0.53-0.99)	7.07(5.56-10.4)	0.85(0.54-1.52)	6.32(4-11.25)	-0.13 (-0.34-0.07)
Thailand	4.73(3.6-5.9)	9.17(6.95-11.44)	1.33(1.06-1.61)	4(3.12-4.86)	-2.82 (-3.04--2.6)
Timor-Leste	0.32(0.1-0.51)	21.31(6.79-33.06)	0.21(0.15-0.3)	11.27(8.24-15.62)	-2.3 (-2.44--2.15)
Togo	1.13(0.47-1.58)	16.75(7.35-23.29)	1.17(0.85-1.56)	10.75(7.92-14.47)	-1.26 (-1.34--1.18)
Tokelau	0(0-0)	9.04(5.68-11.79)	0(0-0)	26.17(21.05-36.07)	-0.66 (-2.19-0.9)
Tonga	0.01(0.01-0.01)	5.23(3.78-6.89)	0(0-0.01)	3.51(2.53-4.94)	-1.14 (-1.31--0.97)
Trinidad and Tobago	0.13(0.12-0.15)	11.2(9.78-12.69)	0.08(0.07-0.11)	9.65(7.37-12.69)	-0.56 (-0.82--0.31)
Tunisia	2.95(1.53-3.77)	28.17(14.65-35.99)	0.65(0.5-0.83)	7.49(5.84-9.39)	-4.06 (-4.14--3.97)
Turkey	27.07(12.2-35)	38.65(17.45-49.98)	4.33(3.52-5.24)	8.11(6.51-9.86)	-4.83 (-4.92--4.73)
Turkmenistan	0.53(0.46-0.61)	9.17(8-10.5)	0.64(0.51-0.79)	11.95(9.59-14.91)	2.39 (1.68-3.1)
Tuvalu	0(0-0)	18.07(6.41-25.96)	0(0-0)	6.64(4.79-8.91)	-3.09 (-3.19--2.99)
Uganda	5.74(2.3-10.74)	14.39(5.87-27.07)	7.51(5.13-11.23)	10.41(7.24-15.52)	-0.77 (-0.94--0.61)
Ukraine	4.32(3.83-4.85)	12.29(10.86-13.89)	0.98(0.83-1.13)	5.03(4.29-5.73)	-3.28 (-3.52--3.04)
United Arab Emirates	0.33(0.24-0.43)	14.84(10.6-18.92)	0.23(0.19-0.28)	5.02(4.02-6)	-2.89 (-3.24--2.53)
United Kingdom of Great Britain and Northern Ireland	2.52(2.46-2.58)	5.83(5.67-5.99)	1.53(1.4-1.63)	3.17(2.85-3.46)	-1.45 (-1.69--1.21)
United Republic of Tanzania	11.27(4.43-19.84)	21.53(8.78-37.87)	11.51(7.83-17.49)	13.15(8.95-19.94)	-1.1 (-1.27--0.93)
United States Virgin Islands	0.01(0.01-0.01)	7.52(6.19-8.89)	0(0-0)	3.61(2.57-5.23)	-1.84 (-2.03--1.66)
United States of America	12.88(12.6-13.19)	6.11(5.98-6.27)	8.45(7.75-8.99)	3.62(3.3-3.9)	-1.39 (-1.49--1.29)
Uruguay	0.29(0.27-0.3)	10.45(9.8-11.14)	0.13(0.11-0.15)	6.23(5.14-7.63)	-1.64 (-1.85--1.42)
Uzbekistan	2.03(1.74-2.36)	6.14(5.27-7.1)	2.84(2.27-3.57)	7.45(5.96-9.36)	0.91 (0.51-1.31)
Vanuatu	0.02(0.01-0.03)	8.91(4.59-12.16)	0.03(0.02-0.03)	6.53(4.65-8.64)	-1.02 (-1.29--0.75)
Yemen	13.76(4.67-18.97)	46.88(16.32-64.94)	10.29(7.04-13.42)	22.35(15.32-29.2)	-2.43 (-2.49--2.37)
Zambia	3.22(1.2-6.08)	19.73(7.68-37.36)	3.14(2.08-4.98)	11.13(7.36-17.58)	-1.57 (-1.71--1.42)
Zimbabwe	1.05(0.71-1.35)	6.06(4.07-7.85)	1.62(1.02-2.28)	7.69(4.82-10.79)	1.24 (1.05-1.44)

## Sheet: Table S7
Characteristics	1990		2021		1990-2021
	Number, DALYs no.×103 (95% UI)	Age-standardized DALY rates (95% UI)	Number, DALYs no.×103 (95% UI)	Age-standardized DALY rates (95% UI)	EAPC (95% CI)
Afghanistan	990.52(275.19-1369.96)	5202.14(1467.69-7188.97)	1420.33(820.94-1881.91)	2591.86(1505.58-3414.02)	-1.87 (-2.06--1.67)
Albania	32.76(25.74-43.08)	844.41(664.26-1107.18)	7.66(5.56-10.46)	505.2(356.75-701.01)	-1.82 (-2.04--1.6)
Algeria	1134.7(587.71-1442.04)	3119.51(1628.75-3959.43)	531.43(428.35-661.17)	1195.31(962.79-1488.5)	-2.88 (-2.97--2.79)
American Samoa	0.35(0.28-0.42)	465.49(381.27-555.87)	0.17(0.13-0.22)	443.23(329.23-591.72)	0.1 (0-0.2)
Andorra	0.15(0.12-0.19)	471.82(344.01-588.11)	0.09(0.07-0.11)	177.98(142.44-217.14)	-2.42 (-2.68--2.15)
Angola	383.53(134.34-728.02)	1816.43(657.83-3414.09)	504.69(349.74-757.26)	929.98(652.24-1380.38)	-2.08 (-2.23--1.92)
Antigua and Barbuda	0.32(0.28-0.37)	530.52(460.58-612.49)	0.28(0.25-0.32)	470.43(413.59-533.42)	-0.3 (-0.56--0.04)
Argentina	343.73(326.28-363.63)	1027.07(975.11-1086.35)	211.85(178.9-251.64)	717.59(598.32-862.54)	-1.06 (-1.22--0.91)
Armenia	44.76(39.49-50.93)	1226.16(1081.6-1394.69)	12.38(10.49-14.52)	639.63(544.51-758.2)	-1.77 (-2.31--1.24)
Australia	75.42(70.2-81.19)	563.08(526.39-602.74)	51.8(45.44-60.57)	283.43(246.7-334.41)	-1.98 (-2.09--1.87)
Austria	33.06(30.86-35.39)	662.93(622.09-708.43)	17.64(15.28-20.1)	313.61(274.36-355.27)	-2.04 (-2.29--1.79)
Azerbaijan	102.06(83.33-124.92)	1168.79(955.46-1427.01)	51.08(40.34-69.21)	715.61(554.19-989.46)	-1.64 (-1.85--1.42)
Bahrain	8.94(7.34-10.05)	1438.67(1186.38-1615.56)	5.29(4.54-6.15)	503.51(430.74-588.5)	-3.17 (-3.47--2.86)
Bangladesh	3077.41(1840.33-4435.91)	1636.46(989.15-2334.84)	909.7(524.08-1509.67)	629.58(358.63-1054.32)	-2.91 (-3.02--2.81)
Barbados	1.55(1.33-1.77)	732.44(626.07-839.53)	1.08(0.83-1.4)	681.59(513.28-910.05)	0.04 (-0.19-0.28)
Belarus	92.11(79.52-105.89)	1234.93(1059.32-1420.27)	20.25(16.99-24.23)	348.09(293.49-423.6)	-4.8 (-5.27--4.33)
Belgium	37.89(35.12-40.54)	567.69(529.99-603.78)	22.58(19.65-26.2)	312.44(269.77-366.56)	-1.99 (-2.28--1.7)
Belize	2.56(2.27-2.9)	887.49(789.16-1004.48)	2.12(1.81-2.52)	543.51(462.14-650.22)	-1.43 (-1.64--1.22)
Benin	197.99(73.01-284.44)	1967.91(759.4-2814.53)	294.79(218.08-386.58)	1282.79(960.38-1665.26)	-1.15 (-1.26--1.03)
Bermuda	0.23(0.18-0.31)	491.87(385.61-663.98)	0.11(0.08-0.15)	313.98(211.37-460.78)	-1.13 (-1.34--0.92)
Bhutan	12.71(6.55-19.16)	1288.09(671.24-1921.59)	4.11(2.39-6.24)	650.22(371.54-999)	-2.51 (-2.67--2.35)
Bolivarian Republic of Venezuela	207.8(194.33-223.01)	821.47(768.93-881.14)	212.67(157.93-273.35)	943.95(696.61-1218.58)	0.75 (0.57-0.93)
Bosnia and Herzegovina	20(17.09-23.69)	568.08(485.4-680.08)	5.62(4.6-6.9)	309.96(257.27-381.55)	-2.37 (-2.67--2.08)
Botswana	13.08(9.61-16.75)	634.41(471.76-798.13)	13.99(9.76-18.79)	592.43(412.25-796.7)	-0.1 (-0.18--0.01)
Brazil	1503.21(1285.97-1713.56)	959.06(819.88-1093.86)	1175.26(991.88-1380.98)	695.86(582.65-820.69)	-0.49 (-0.81--0.17)
Brunei Darussalam	2.87(2.48-3.26)	874.78(754.9-991.67)	2.53(2.1-3.05)	776.84(639.18-944.6)	-0.07 (-0.19-0.04)
Bulgaria	61.39(57.2-65.77)	1153.74(1074.88-1232.47)	16.61(14.26-19.36)	468.99(401.29-548.59)	-3.49 (-3.8--3.19)
Burkina Faso	431.15(134-626.66)	2192.51(707.91-3182.13)	682.29(382.31-945.68)	1646.45(943.61-2260.15)	-0.61 (-0.74--0.48)
Burundi	204.07(82.39-342.14)	1824.32(775.71-3031.27)	211.07(146.77-296.43)	1000.77(700.07-1391.84)	-1.58 (-1.84--1.32)
Cambodia	461.23(152.01-664.71)	2442.54(842.97-3483.07)	214.84(158.43-284.13)	1242.63(914.61-1643.97)	-2.6 (-2.78--2.41)
Cameroon	321.86(138.73-441.1)	1595.21(720.08-2166.38)	538.52(382.43-687.92)	1153(825.72-1456.94)	-0.79 (-0.9--0.67)
Canada	130.74(121.89-140.9)	622.15(582.51-666.01)	79.78(70.3-91.3)	328.21(288.5-376.5)	-1.71 (-1.92--1.5)
Central African Republic	108.7(45.93-190.49)	1996.01(855.87-3488.6)	125.81(70.57-200.21)	1476.51(842.74-2337.05)	-0.78 (-0.88--0.69)
Chad	197.75(66.71-302.39)	1522.3(547.61-2307.7)	480.59(240.21-713.87)	1336.9(698.53-1965.89)	-0.25 (-0.3--0.2)
Chile	134.93(127.13-143.16)	929.01(874.87-986.99)	62.77(54.51-71.14)	526.29(457.37-601.67)	-1.25 (-1.49--1.01)
China	17420.11(11803.48-23131.7)	1554.38(1048.63-2065.27)	3224.75(2699.6-3856.1)	430.61(358.48-523.47)	-4.73 (-4.98--4.48)
Colombia	393.99(349.06-435.64)	925.11(819.39-1023.61)	232.61(178.64-303.27)	649.12(491.51-863.26)	-0.57 (-0.89--0.25)
Commonwealth of the Bahamas	1.79(1.53-2.07)	675.24(572.93-779.37)	1.3(1.08-1.59)	516.3(417.32-642.76)	-0.74 (-0.85--0.63)
Comoros	14.8(6.69-26.18)	1697.18(799.18-2984.66)	8.52(5.62-13.02)	1050.45(693.97-1603.31)	-1.44 (-1.59--1.29)
Congo	51.31(27.47-85.01)	1270.36(690.49-2092.27)	44.33(32.43-63.16)	725.09(531.95-1032.02)	-1.87 (-2.02--1.73)
Cook Islands	0.08(0.06-0.11)	397.02(279.71-527.28)	0.03(0.02-0.04)	215.65(153.26-347.67)	-3.06 (-3.45--2.67)
Costa Rica	38.25(35.62-40.59)	989.27(921.28-1049.68)	24.5(21.18-27.95)	771.56(660.02-894.67)	-0.68 (-0.81--0.56)
Croatia	21.96(20.3-23.7)	719.99(668.15-773.42)	7.67(6.48-9.15)	344.6(291.99-409.08)	-2.42 (-2.61--2.23)
Cuba	77.15(73.06-81.93)	832.04(787.99-882.98)	26.68(23.13-30.52)	374.42(326.82-430.49)	-2.52 (-2.68--2.36)
Cyprus	4.05(2.63-4.95)	595.44(379.9-730.96)	1.97(1.63-2.37)	207.13(172.78-248.39)	-3.53 (-3.72--3.33)
Czech Republic	48.13(43.92-52.25)	697.68(643.19-749.69)	14.67(11.85-17.87)	204.67(168.86-247.4)	-3.73 (-4.02--3.44)
Democratic People's Republic of Korea	257.87(183.88-351.21)	1046.8(747.48-1424.91)	84.83(62.37-119.9)	497.76(357.79-718.27)	-2.07 (-2.35--1.79)
Democratic Republic of the Congo	1306.14(614.84-2175.73)	1671.84(807.14-2759.7)	1098.35(749.8-1622.25)	842.34(580.06-1229.45)	-1.96 (-2.13--1.79)
Denmark	28.93(26.99-30.98)	856.19(801.88-917.93)	12.25(10.77-14.02)	313.89(274.96-359.38)	-2.94 (-3.26--2.62)
Djibouti	8.35(4.14-14.64)	1220.16(617.58-2127.15)	11.22(7.33-17.78)	782.65(513.48-1236.94)	-1.45 (-1.68--1.21)
Dominica	0.53(0.43-0.64)	609.77(503.69-733.45)	0.4(0.3-0.51)	1076.81(791.25-1435.84)	2.09 (1.88-2.3)
Dominican Republic	111.11(86.45-152.54)	1082.62(849.52-1477.29)	57.41(39.74-97.63)	550.47(379.59-941.37)	-1.84 (-2.02--1.66)
Ecuador	119.13(104.2-132.76)	868.91(762.11-964.63)	125.42(101.01-156.31)	777.57(623.43-975.06)	0.54 (0.31-0.76)
Egypt	2774.4(1073.97-3643.3)	3204.23(1259.95-4194.56)	1094.05(883.07-1367.5)	882.7(714.09-1102.21)	-3.91 (-4.08--3.75)
El Salvador	124.19(74.83-158.1)	1556.27(949.48-1980.59)	35.64(25.45-48.24)	600.57(424.58-818.4)	-2.7 (-2.82--2.58)
Equatorial Guinea	12.4(6.2-21.6)	1421.94(734.94-2472.73)	12.69(8.33-19.61)	706.23(463.12-1092.74)	-2.6 (-2.76--2.45)
Eritrea	89.7(37.16-164.7)	1406.96(608.14-2575.75)	91.37(58.7-150.75)	1017.26(656.4-1667.89)	-0.93 (-1.05--0.82)
Estonia	10.22(9.38-11.19)	884.23(815.71-966.18)	1.84(1.51-2.23)	207.61(174.73-245.85)	-5.33 (-5.63--5.03)
Ethiopia	1910.05(716.56-3581.05)	1859.26(728.05-3470.82)	1439.4(994.03-2324.17)	906.61(636.4-1452.96)	-2.4 (-2.51--2.28)
Federated States of Micronesia	1.56(0.82-2.07)	1066.05(569.46-1408.58)	0.55(0.43-0.69)	569.84(442.05-712.43)	-2.07 (-2.14--2)
Fiji	7.75(6.19-9.73)	855.96(686.07-1071.84)	7.74(5.8-9.96)	860.07(642.43-1112.9)	0.03 (-0.14-0.2)
Finland	23.19(21.66-24.85)	650.78(609.01-697.51)	10.91(9.56-12.38)	313.12(277.82-355.73)	-2.34 (-2.51--2.16)
France	215.5(200.98-231.21)	523.37(492.43-558.41)	122.86(105.6-141.68)	274.65(235.42-316.38)	-1.87 (-2.09--1.65)
Gabon	16.25(10.2-26.18)	1026.02(663.52-1637.49)	13.07(9.15-20.39)	633.98(443.18-989.15)	-1.03 (-1.28--0.78)
Georgia	25.59(22.52-29.12)	574.3(505.6-653.55)	11.5(9.79-13.6)	464.21(391.11-554.63)	-0.26 (-0.62-0.1)
Germany	299.99(279.1-321.95)	612.64(575.88-650.28)	170.77(151.42-192.37)	327.44(293.97-370.33)	-1.86 (-2.11--1.61)
Ghana	339.32(151.4-468.12)	1304.82(609.04-1770.81)	379.55(284.34-505.52)	857.86(646.6-1129.84)	-0.93 (-1.07--0.8)
Greece	55.07(50.71-59.63)	921.3(859.12-986.71)	22.75(19.75-26.37)	388.71(337.93-449.14)	-2.45 (-2.82--2.07)
Greenland	0.56(0.45-0.67)	984.19(788.16-1171.46)	0.17(0.14-0.24)	410.07(318.67-579.67)	-2.99 (-3.18--2.8)
Grenada	0.83(0.69-0.98)	740.72(624.38-869.46)	0.43(0.37-0.5)	570.54(484.49-670.24)	-0.39 (-0.56--0.22)
Guam	0.75(0.63-0.88)	442.74(373.25-525.04)	0.6(0.48-0.73)	448.92(358.58-552.98)	0.84 (0.56-1.13)
Guatemala	90.75(82.13-100.97)	599.78(544.15-667.39)	125.35(100.53-158.88)	840.46(669.81-1068.87)	2.25 (1.7-2.8)
Guinea	300.59(98.95-450.57)	2445.13(834.26-3647.74)	321.67(228.05-427.82)	1455.88(1039.32-1927.99)	-1.39 (-1.5--1.29)
Guinea-Bissau	41.69(14.07-61.57)	2178.18(762.56-3210.73)	36.04(25.91-48.43)	1150.39(829.74-1514.33)	-1.93 (-2.12--1.74)
Guyana	9.84(8.6-11.4)	842.4(737.77-972.73)	5.07(3.8-6.58)	688.05(513.84-894.64)	-0.06 (-0.32-0.2)
Haiti	334.33(249.14-406.85)	3043.95(2236.14-3762.11)	311.33(204.9-544.73)	1966.3(1289.7-3486.01)	-1.14 (-1.37--0.91)
Honduras	121.72(84.64-155.79)	1501.91(1062.21-1913.2)	73.86(56.05-100.62)	686.17(518.65-933.15)	-2.45 (-2.52--2.37)
Hungary	61.78(57.88-65.95)	930.94(874.61-990.79)	17.63(14.99-20.74)	306.74(259.33-359.75)	-3.37 (-3.5--3.24)
Iceland	1.15(1.04-1.28)	500.63(450.96-553.89)	0.74(0.63-0.87)	276.01(235.92-323.89)	-1.91 (-2.13--1.7)
India	13273.22(8888.5-18222.2)	1162.02(788.7-1598.71)	7814.43(6037.52-10361.18)	687.48(526.84-921.19)	-1.46 (-1.55--1.38)
Indonesia	2455.59(1574.03-3052.22)	1105.61(709.33-1373.45)	1465.26(1147.04-1907.56)	656.68(507.97-861.5)	-1.77 (-1.83--1.71)
Iraq	716.72(406.76-922.18)	2280.74(1331.34-2915.17)	391.19(308.12-508.66)	943.97(741.59-1231.25)	-2.81 (-3.01--2.61)
Ireland	21.72(20.22-23.31)	750.38(698.61-801.83)	12.88(11.2-14.7)	381.31(333-435.36)	-2.1 (-2.24--1.95)
Islamic Republic of Iran	2547.32(1479.82-3136.81)	3331.68(1947.03-4101)	289.31(242.9-344.15)	452.71(376.98-545.19)	-4.98 (-5.55--4.4)
Israel	38.03(35.55-40.82)	749.29(700.6-803.73)	24.62(21.31-28.82)	270.53(234.15-316.6)	-2.65 (-2.9--2.4)
Italy	226.3(207.99-246.93)	691.51(648.76-740.65)	101.75(86.64-119.03)	305.34(263.14-361.22)	-2.74 (-2.93--2.54)
Jamaica	21.54(17.91-25.37)	785.99(655.41-924.22)	10.91(8.64-13.89)	589.7(457.84-764.01)	-0.55 (-0.75--0.36)
Japan	460.99(419.45-509.04)	615.18(571.82-667.66)	200.95(168.26-237.36)	320.58(276.78-373.42)	-2.04 (-2.17--1.9)
Jordan	121.63(90.31-145.96)	1999.04(1494.54-2392.81)	92.33(76.75-113.35)	837.54(690.45-1033)	-2.84 (-2.95--2.73)
Kazakhstan	173.19(152.55-195.11)	966.37(851.32-1086.86)	133.78(113.3-158.9)	682.61(578.88-809.26)	-1.53 (-2.31--0.75)
Kenya	409.63(262.31-695.07)	956.28(630.62-1597.74)	375.47(257.93-542.56)	659.54(453.43-951.39)	-0.71 (-0.89--0.53)
Kingdom of Eswatini	10.18(7.23-12.59)	719.42(520.72-883.78)	8.82(6.12-12.07)	647.71(450.21-882.61)	-0.05 (-0.22-0.12)
Kiribati	1.83(0.62-2.58)	1531.87(548.81-2138.05)	1.43(0.72-1.92)	1021.54(515.15-1372.51)	-1.38 (-1.47--1.28)
Kuwait	24.14(20.84-27.27)	1390.32(1199.48-1572.17)	21.48(18.43-24.98)	768.84(661.4-912.3)	-1.6 (-1.95--1.24)
Kyrgyzstan	53.85(47.51-59.91)	879.19(777.8-979.64)	51.53(43.42-60.06)	683.49(576.3-796.23)	-0.38 (-0.8-0.03)
Lao People's Democratic Republic	213.14(57.74-335.09)	2822.26(803.25-4392.85)	120.01(76.05-170.86)	1442.29(918.65-2049.22)	-2.29 (-2.44--2.14)
Latvia	23.43(22-24.83)	1216.91(1143.89-1285.15)	3.27(2.79-3.86)	282.3(244.42-331.01)	-5.11 (-5.4--4.83)
Lebanon	40.05(20.15-53.06)	1018.33(529.99-1339.5)	16.94(13.06-21.62)	391.15(298.86-508.32)	-3.27 (-3.42--3.12)
Lesotho	19.48(12.11-26.63)	802.85(519.13-1082.7)	16.78(11.4-23.42)	830.99(564.32-1161.76)	0.2 (0.1-0.29)
Liberia	132.43(36.15-194.8)	2737.29(786.66-4009.08)	84.79(61.24-117.1)	1139.91(832.33-1567.31)	-2.59 (-3.03--2.15)
Libya	149.81(103.55-187.4)	2431.44(1698.54-3031.44)	71.23(53.55-90.46)	1610.35(1186.93-2070.65)	-0.84 (-1.28--0.4)
Lithuania	31.85(29.58-34.1)	1109.35(1026.99-1185.26)	5.41(4.7-6.3)	340.74(300.74-391.54)	-4.02 (-4.27--3.78)
Luxembourg	1.24(1.11-1.38)	459.89(414.58-512.99)	0.98(0.8-1.17)	225.36(188.99-267.29)	-2.23 (-2.69--1.76)
Madagascar	348.5(155.82-644.24)	1558.87(728.91-2845.83)	405.03(276.58-603.79)	1037.41(722.04-1527)	-0.93 (-1.06--0.81)
Malawi	469.56(185.37-820.29)	2202.98(904.72-3852.6)	269.9(185.46-385.85)	1012.01(699.48-1441.42)	-2.19 (-2.38--2)
Malaysia	168.05(119.33-202.7)	732.5(525.96-879.96)	117.38(96.68-138.46)	453.24(370.84-538.79)	-1.03 (-1.41--0.66)
Maldives	5.72(2.13-8)	1432.28(555.24-1983.44)	1.97(1.59-2.47)	586.96(467.13-751.3)	-2.76 (-2.87--2.65)
Mali	529.92(313.52-700.36)	2957.27(1871.63-3888.97)	733.59(518-997.01)	1626.33(1131.63-2319.9)	-1.79 (-1.88--1.7)
Malta	2.42(2.22-2.65)	844.82(772.3-928.02)	1.42(1.21-1.67)	569.99(477.05-676.33)	-0.92 (-1.22--0.62)
Marshall Islands	0.53(0.33-0.66)	781.63(502.14-977.18)	0.39(0.28-0.51)	677.51(494.49-896.87)	-0.48 (-0.72--0.23)
Mauritania	44.68(17.42-64.43)	1214.69(497-1742.11)	44.85(33.85-59.33)	731.71(558.14-964.04)	-1.63 (-1.83--1.43)
Mauritius	9.6(8.43-10.55)	859.29(752.78-945.1)	5.73(5.02-6.41)	780.08(676.87-880.16)	-0.27 (-0.51--0.04)
Mexico	1418.64(1284.54-1556.31)	1208.78(1096-1325.53)	925.27(773.46-1117.62)	925.34(764.98-1120.51)	-0.9 (-1.03--0.77)
Mongolia	50.23(28.07-68.13)	1508.94(853.03-2039.83)	23.57(17.88-29.78)	642.68(488.95-809.44)	-2.95 (-3.06--2.84)
Montenegro	2.63(2.15-3.2)	511.48(417.02-628.83)	0.79(0.61-1.04)	177.21(138.45-235.54)	-3.57 (-3.85--3.28)
Morocco	479.74(377.24-609.97)	1322.94(1040.29-1670.67)	151.13(103.76-278.23)	464.08(316.98-856.66)	-3.32 (-3.48--3.15)
Mozambique	615.86(207.3-1169.4)	2360.75(820.1-4441.37)	605.7(408.73-978.97)	1203.82(828.78-1918.09)	-1.71 (-1.87--1.56)
Myanmar	1402.9(475.26-2088.92)	2722.27(928.62-4053.85)	811.73(525.88-1110.21)	1552.47(998.55-2126.97)	-2.04 (-2.27--1.8)
Namibia	15.32(10.5-19.85)	677.12(478.93-867)	14.77(10.17-20.3)	542.15(373.52-743.37)	-0.34 (-0.49--0.2)
Nepal	306.62(241.97-379.82)	909.87(727.32-1114.35)	119.27(77.84-227.76)	381.52(248.84-731.47)	-2.76 (-2.83--2.7)
Netherlands	72.77(68.29-77.4)	693.09(652.9-734.11)	38.8(34.71-43.52)	340.26(304.8-380.41)	-2.33 (-2.47--2.18)
New Zealand	18.27(16.86-19.78)	606.54(559.31-657.34)	13.25(11.78-14.99)	358.62(321.42-403.89)	-1.71 (-1.85--1.57)
Nicaragua	104.11(62.81-139.55)	1584.68(971.6-2115.28)	43.79(32.05-57.85)	689.01(501.94-914.57)	-2.33 (-2.45--2.22)
Niger	338.56(83.05-512.9)	1894.36(480.7-2862.7)	515.16(299.3-700.21)	1035.39(615.67-1389.7)	-2.04 (-2.23--1.85)
Nigeria	2807.11(978.68-3942.12)	1657.68(610.9-2319.61)	5142.16(3205.59-6634.63)	1395.78(902.45-1780.87)	-0.14 (-0.27--0.01)
North Macedonia	22.8(16.57-28.46)	1363.25(984.33-1706.69)	3.61(2.94-4.47)	293(241-369.62)	-4.11 (-4.47--3.76)
Northern Mariana Islands	0.19(0.15-0.25)	361.67(283.31-457.82)	0.11(0.09-0.13)	302.67(243.41-370.83)	0.12 (-0.15-0.4)
Norway	17.91(16.6-19.38)	567.92(529.56-611.8)	10.62(9.25-12.16)	282.3(248.01-323.08)	-2.36 (-2.53--2.2)
Oman	52.72(38.54-67)	1607.76(1183.34-2036.54)	24.89(20.91-30.91)	610.86(510.05-766.4)	-2.45 (-3.1--1.79)
Pakistan	1917.39(1481.08-2280.59)	1021.96(796.21-1210.33)	2099.94(1593.23-3016.96)	723.86(551.75-1037.49)	-0.58 (-0.83--0.33)
Palestine	70.75(47.64-86.82)	1796.4(1235-2191.26)	38.28(30.16-49.84)	651.2(513.02-846.33)	-2.95 (-3.13--2.76)
Panama	36.34(31.63-41.45)	1287.55(1121.52-1468.55)	35.69(29.03-43.31)	992.21(805.2-1209.94)	-0.74 (-0.85--0.62)
Papua New Guinea	112.66(39.85-156.05)	1700.27(632.7-2341.39)	232.13(102.55-327.01)	1497.52(688.77-2088.6)	-0.32 (-0.45--0.2)
Paraguay	49.58(37.73-68.72)	828.11(634.21-1139.39)	45.98(30.53-64.71)	713.77(470.2-1010.69)	-0.26 (-0.45--0.08)
Peru	484.63(275.49-647)	1622.3(928.47-2159.76)	202.04(140.8-264.14)	608.66(422.66-800.62)	-2.55 (-2.82--2.28)
Philippines	1097.1(728.05-1481.61)	1197.51(806.11-1600.83)	836.71(697.45-1019.28)	745.63(619.72-910.46)	-1.19 (-1.3--1.08)
Plurinational State of Bolivia	293.83(129.61-401.1)	2824.49(1256.89-3850.64)	159.74(122.91-201.66)	1352.8(1040.96-1708.72)	-2.24 (-2.31--2.16)
Poland	311.24(296.6-325.19)	1110.7(1061.77-1156.44)	79.04(68.06-92.07)	378.02(322.17-442.86)	-3.61 (-3.81--3.41)
Portugal	56.33(52.68-60.19)	894.9(837.22-954.21)	16.77(14.51-19.31)	281.96(246.98-325.19)	-3.91 (-4.32--3.5)
Principality of Monaco	0.08(0.06-0.1)	474.2(357.07-601.85)	0.07(0.06-0.09)	339.92(296.47-390.7)	-1.63 (-1.88--1.38)
Puerto Rico	22.1(20.64-23.67)	675.41(630.1-723.72)	6.85(5.86-7.86)	455.18(392.88-527.38)	-1.4 (-1.58--1.21)
Qatar	6.27(4.58-7.76)	1201.65(886.94-1481.01)	9.48(7.78-11.47)	429.06(353.16-524.54)	-3.31 (-3.39--3.22)
Republic of Cabo Verde	6.63(4-8.7)	1168.91(727.99-1519.33)	2.27(1.72-3.03)	489.6(362.93-662.99)	-3.11 (-3.34--2.87)
Republic of C么te d'Ivoire	379.34(160.98-516.14)	1604.17(723.51-2166.27)	504.86(390.09-648.2)	1195.82(930.97-1515.62)	-0.81 (-0.95--0.67)
Republic of Korea	259.01(200.73-306.74)	725.64(560.04-868.15)	61.9(48.95-77.05)	248.7(200.62-306.58)	-3.2 (-3.44--2.96)
Republic of Moldova	57.66(50.91-64.91)	1454.65(1283.11-1640.33)	11.33(9.28-13.94)	679.47(547.16-868.27)	-2.56 (-2.87--2.25)
Republic of Nauru	0.15(0.09-0.2)	953.97(565.74-1251.37)	0.11(0.08-0.16)	838.77(572.54-1150.48)	-0.44 (-0.89-0.02)
Republic of Niue	0.02(0.01-0.02)	794.17(587.2-1027.48)	0.02(0.02-0.03)	1949.81(1636.57-2301.03)	0.65 (-0.14-1.44)
Republic of Palau	0.14(0.08-0.19)	921.05(519.35-1283.19)	0.07(0.05-0.08)	624.36(444.74-791.73)	-0.99 (-1.08--0.9)
Republic of San Marino	0.05(0.04-0.07)	368.28(296.6-456.3)	0.03(0.02-0.04)	161.38(125.48-208.13)	-2.27 (-2.42--2.11)
Republic of the Gambia	22.31(9.86-32.02)	1197.51(556.42-1706.12)	28.24(21.68-38.06)	831.29(642.63-1105.31)	-1.26 (-1.42--1.1)
Romania	210.4(195.7-226.26)	1301.46(1207.83-1403.03)	42.01(36.64-47.84)	399.81(351.1-453.62)	-3.8 (-4.1--3.5)
Russian Federation	1100.93(1047.46-1163.67)	1031.83(987.89-1083.15)	354.42(311.77-403.77)	395.64(353.4-440.4)	-3.64 (-4.01--3.26)
Rwanda	261.01(100.32-481.99)	1902.82(766.77-3479.34)	162.46(112.54-238.49)	944.18(658.46-1381.01)	-2.51 (-2.73--2.29)
Saint Kitts and Nevis	0.37(0.33-0.41)	816.22(733.98-905.52)	0.2(0.16-0.25)	585.42(467.69-740.53)	-0.95 (-1.08--0.82)
Saint Lucia	1.18(1-1.37)	705.06(600.03-814.84)	0.61(0.49-0.76)	605.15(468.45-773.18)	-0.22 (-0.37--0.06)
Saint Vincent and the Grenadines	1.08(0.92-1.28)	873.71(739-1029.53)	0.44(0.36-0.54)	567.26(459.29-709.43)	-1.38 (-1.59--1.18)
Samoa	1.91(1.24-2.56)	774.21(512.4-1022.5)	1.37(1-1.81)	496(367.28-648.57)	-1.28 (-1.33--1.23)
Sao Tome and Principe	3.1(1.41-4.35)	1519.04(716.54-2112.16)	1.38(0.96-2.23)	578.57(404.12-935.57)	-2.89 (-3.16--2.62)
Saudi Arabia	512.34(316.51-689.53)	2167.81(1358.83-2899.72)	125.64(100.33-158.2)	417.01(328.1-539.7)	-5.43 (-5.52--5.34)
Senegal	241.14(89.79-348.46)	1644.27(647.69-2359.21)	210.88(162.79-271.61)	966.87(748.5-1242.85)	-1.42 (-1.62--1.21)
Serbia	89.86(64.08-106.83)	1292.36(908.35-1542.03)	15.24(12.52-18.45)	316.03(263.11-388.47)	-4.9 (-5.36--4.44)
Seychelles	0.66(0.56-0.77)	826.78(708.44-967.95)	0.63(0.52-0.75)	769.54(634.06-931.05)	0.22 (0.09-0.36)
Sierra Leone	229.49(63.39-327.55)	2706.83(787.59-3890.09)	208.11(139.66-282.71)	1547.5(1058.86-2085.87)	-1.82 (-1.92--1.72)
Singapore	21.4(19.59-23.15)	862.81(788.6-931.31)	8.98(7.46-10.88)	259.72(216.86-313.66)	-3.34 (-3.71--2.96)
Slovakia	31.36(27.32-35.14)	764.71(665.78-856.06)	12.9(10.85-15.5)	400.56(338.74-477.18)	-2.05 (-2.19--1.9)
Slovenia	8.86(8.09-9.72)	704.32(646.42-770.36)	2.86(2.4-3.41)	221.1(191.54-259.46)	-3.66 (-3.79--3.54)
Socialist Republic of Viet Nam	531.44(274.83-689.82)	592.34(316.11-766.53)	266.77(201.27-346.63)	323.47(239.88-424.89)	-1.83 (-1.99--1.68)
Solomon Islands	6.41(3.82-8.57)	1075.51(661.73-1417.98)	6.79(5.23-8.79)	740.12(572.14-944.93)	-1.1 (-1.19--1.01)
Somalia	260.92(105.38-498.09)	1584.68(670.5-3011.53)	460.89(267.28-794.69)	1101.51(659.99-1883.03)	-0.72 (-0.98--0.46)
South Africa	365.36(314.43-436.4)	758.93(656.15-905.59)	301.44(225.12-391.61)	609.02(450.53-795.75)	-0.66 (-0.77--0.55)
South Sudan	202.22(72.71-386.95)	1830.14(673-3488.04)	297.09(149.36-519.22)	1769.65(911.05-3068.46)	0.31 (-0.08-0.7)
Spain	162.03(151.78-172.2)	702.55(664.32-739.66)	71.91(61.97-82.26)	279.35(245.19-317.17)	-3.27 (-3.55--2.99)
Sri Lanka	144.8(102.83-195.14)	808.48(574.6-1092.47)	77.79(62.42-98.33)	454.25(361.96-579.21)	-1.77 (-2.02--1.53)
Sudan	1871.34(648.27-2542.59)	4919.35(1729.79-6669.1)	1080.35(786.01-1395.71)	1964.25(1432.99-2532.41)	-2.7 (-2.84--2.56)
Suriname	4.82(3.92-5.81)	1104.43(897.68-1330.42)	3.52(2.59-4.58)	771.44(558.55-1014.52)	-1.2 (-1.31--1.09)
Sweden	38.38(35.31-41.61)	604.57(558.9-655.02)	20.81(17.96-24.27)	284.16(247.3-328.11)	-2.11 (-2.34--1.89)
Switzerland	38.37(35.97-40.96)	867(814.71-918.74)	20.56(18-23.39)	380.5(335.58-436.03)	-2.32 (-2.63--2.02)
Syrian Arab Republic	418.92(246.82-543.24)	1972.72(1177.56-2545.08)	75.45(61.79-92.59)	691.54(560.64-856.88)	-2.47 (-3.06--1.88)
Taiwan (Province of China)	82.89(77.88-88.12)	479.34(452.33-509.79)	32.37(28.3-37.08)	274.3(241.99-306.07)	-2.17 (-2.43--1.9)
Tajikistan	66.3(53.51-93.87)	718.89(582.39-995.74)	87.62(60.38-147.53)	666.38(463.24-1111.72)	-0.03 (-0.2-0.14)
Thailand	467.89(373.36-571.1)	897.08(709.14-1098.24)	156.63(129.25-186.37)	433.41(353.68-513.55)	-2.46 (-2.65--2.28)
Timor-Leste	29.6(9.8-46.1)	1964.37(680.32-3023.87)	20.15(14.79-27.59)	1072.13(800.35-1456.28)	-2.19 (-2.32--2.05)
Togo	103.73(45.37-143.46)	1513.25(695.02-2075.35)	108.34(82.13-141.9)	976.54(741.37-1274.68)	-1.25 (-1.33--1.18)
Tokelau	0.02(0.01-0.02)	829.57(547.06-1060.55)	0.02(0.02-0.03)	2340.52(1896.31-3197.09)	-0.53 (-1.99-0.95)
Tonga	0.75(0.55-0.98)	512.33(385.71-661.73)	0.48(0.37-0.66)	360.94(278.34-485.8)	-1.01 (-1.16--0.86)
Trinidad and Tobago	12.41(10.86-14.15)	1031.6(900.34-1176.21)	7.65(6.06-9.56)	892.82(692.22-1140.35)	-0.54 (-0.79--0.29)
Tunisia	270.82(144.61-342.45)	2590.04(1389.95-3269.66)	66.29(54.58-81.37)	745.69(607.83-913.74)	-3.83 (-3.92--3.75)
Turkey	2459.03(1145.9-3167.58)	3513.86(1642.36-4524.97)	445.74(372.23-528.05)	805.41(662.44-963.03)	-4.57 (-4.66--4.49)
Turkmenistan	51.5(45.14-58.42)	902.27(796.25-1019.89)	61.21(49.97-75.29)	1150.28(939.15-1414.81)	2.2 (1.54-2.85)
Tuvalu	0.25(0.09-0.36)	1621.23(614.91-2307.76)	0.08(0.06-0.11)	618.35(461.24-820.66)	-2.97 (-3.08--2.87)
Uganda	529.19(220.89-969.36)	1340.18(583.88-2434.04)	705.57(490.22-1026.79)	980.95(693.28-1419.6)	-0.74 (-0.89--0.58)
Ukraine	408.9(362.86-457.43)	1157.96(1023.21-1307.22)	105.38(91.48-120.18)	521.96(453.13-590.38)	-2.92 (-3.12--2.72)
United Arab Emirates	31.32(22.8-39.8)	1390.9(1017.64-1764.17)	26.78(22.1-31.41)	526.68(433.73-618.24)	-2.58 (-2.9--2.26)
United Kingdom of Great Britain and Northern Ireland	239.43(224.99-255.29)	566.61(535.03-599.38)	151.96(134.62-172.1)	338.06(299.9-379.53)	-1.28 (-1.48--1.08)
United Republic of Tanzania	1025.55(417.02-1789.39)	1964.36(826.67-3412.38)	1069.81(740.37-1591.89)	1224.43(858.39-1808.66)	-1.05 (-1.21--0.89)
United States Virgin Islands	0.78(0.65-0.92)	705.63(589.11-827.68)	0.19(0.15-0.24)	371.75(286.28-508.55)	-1.66 (-1.82--1.5)
United States of America	1240.87(1175.4-1312)	591.45(562.49-621.96)	807.6(730.78-887.32)	364.08(332.4-399.81)	-1.28 (-1.37--1.18)
Uruguay	27.82(25.84-29.85)	1012.86(941-1086.86)	13.13(11.24-15.58)	630.93(534.08-760.23)	-1.51 (-1.7--1.31)
Uzbekistan	205.15(175.99-234.83)	639.46(550.66-732.37)	286.77(237.35-355.43)	758.84(628.97-937.61)	0.78 (0.45-1.12)
Vanuatu	2.15(1.11-2.95)	817.59(447.03-1101.83)	2.44(1.76-3.18)	611.44(447.38-787.73)	-0.95 (-1.21--0.69)
Yemen	1244.54(436.76-1707.66)	4246.93(1533.27-5845.36)	949.34(660.53-1232.87)	2064.64(1443.71-2674.43)	-2.37 (-2.42--2.31)
Zambia	294.7(116.65-548.44)	1814.25(747.62-3356.42)	296.09(202.87-454.8)	1051.3(725.2-1600.69)	-1.49 (-1.63--1.35)
Zimbabwe	101.91(72.25-128.89)	591.27(423.1-744.63)	154.62(103.09-209.82)	724.97(486.23-978.38)	1.07 (0.9-1.23)

## Sheet: Table S8
Characteristics	1990		2021		1990-2021
	Number, YLDs no.×103 (95% UI)	Age-standardized YLD rates (95% UI)	Number, YLDs no.×103 (95% UI)	Age-standardized YLD rates (95% UI)	EAPC (95% CI)
Afghanistan	15.17(10.9-20.83)	117.95(84.71-163.51)	45.42(32.79-62.43)	112.43(82.1-155.25)	-0.21 (-0.26--0.16)
Albania	3(2.13-4.03)	82.66(58.74-111.19)	1.85(1.33-2.5)	85.14(61.55-114.38)	0.13 (0.11-0.16)
Algeria	32.27(23.02-43.5)	106.62(75.09-146.37)	48.52(34.55-66.62)	107.96(76.83-148.04)	0.03 (0.02-0.05)
American Samoa	0.04(0.03-0.05)	68.49(48.67-92.4)	0.04(0.02-0.05)	73.89(51.92-100.26)	0.26 (0.24-0.28)
Andorra	0.04(0.03-0.05)	86.96(61.58-114.52)	0.05(0.04-0.07)	87.51(62.01-116.34)	0.05 (0.01-0.1)
Angola	13.14(9.52-18.13)	96.04(68.32-134.46)	39.14(27.95-53.63)	93.64(65.95-130.16)	-0.1 (-0.14--0.07)
Antigua and Barbuda	0.05(0.04-0.07)	83.15(59.4-112.26)	0.07(0.05-0.09)	89.39(64.02-119.32)	0.23 (0.19-0.27)
Argentina	34.31(24.46-47.25)	101.61(72.45-139.99)	43.11(30.53-59.33)	109.33(77.82-149.94)	0.24 (0.19-0.28)
Armenia	3.83(2.79-5.17)	107.91(78.72-144.73)	3.03(2.19-4.03)	117.19(84.16-157.03)	0.32 (0.3-0.35)
Australia	14.54(10.42-19.22)	94.73(68.28-125.26)	19.33(13.9-26.08)	91.56(65.79-124.64)	-0.09 (-0.12--0.07)
Austria	5.47(3.82-7.27)	84.65(59.61-111.85)	6.58(4.62-8.92)	96.17(67.67-128.15)	0.39 (0.28-0.5)
Azerbaijan	7.95(5.69-10.64)	99.79(71.86-133.26)	9.65(6.95-12.86)	101.59(73.04-135.88)	0.1 (0.08-0.12)
Bahrain	0.55(0.39-0.76)	100.93(71.9-139.17)	1.45(1.03-1.95)	102.57(73.78-138)	0.04 (0.03-0.05)
Bangladesh	133.2(94.66-182.76)	99.44(69.22-139.81)	155.1(106.12-221.15)	95.59(65.76-136.26)	-0.14 (-0.17--0.12)
Barbados	0.2(0.14-0.27)	84.63(60.19-114.56)	0.22(0.15-0.29)	92.58(65.66-124.47)	0.31 (0.28-0.33)
Belarus	9.9(7.11-13.13)	105.09(75.62-139.43)	7.58(5.43-10.19)	102.25(73.11-137.43)	-0.14 (-0.16--0.12)
Belgium	6.84(4.85-9.1)	82.1(57.79-108.6)	7.95(5.62-10.49)	89.74(64.01-119.05)	0.35 (0.31-0.39)
Belize	0.19(0.13-0.26)	81.26(57.75-109.56)	0.38(0.27-0.5)	87.01(61.37-116.49)	0.2 (0.16-0.23)
Benin	6.71(4.83-9.21)	103.63(72.94-145.56)	17.51(12.51-24.25)	103.13(72.68-145.64)	-0.05 (-0.07--0.03)
Bermuda	0.04(0.03-0.06)	82.81(58.39-112.51)	0.04(0.03-0.06)	89.12(63.3-119.69)	0.26 (0.24-0.28)
Bhutan	0.74(0.51-1.02)	98.79(68.33-138.23)	0.71(0.49-1.01)	97.02(67.92-137.37)	-0.07 (-0.1--0.05)
Bolivarian Republic of Venezuela	23.88(16.94-33.41)	106.84(75.62-146.58)	28.59(20.16-39.45)	116.86(82.45-162.46)	0.24 (0.2-0.28)
Bosnia and Herzegovina	3.76(2.71-5.03)	88.7(63.82-118.59)	2.42(1.73-3.21)	95.44(69.17-126.96)	0.26 (0.22-0.29)
Botswana	1.36(0.97-1.82)	82.26(58.69-109.07)	2.1(1.49-2.78)	85.57(60.84-113.24)	0.18 (0.13-0.23)
Brazil	122.98(88.62-165.2)	76.15(55.02-102.28)	159.4(114.35-213.21)	80.24(57.68-107.55)	0.18 (0.16-0.2)
Brunei Darussalam	0.39(0.27-0.53)	127.8(89.62-174.19)	0.52(0.37-0.71)	133.9(94.79-182.43)	0.17 (0.14-0.21)
Bulgaria	6.63(4.77-8.85)	90.76(66.1-122.07)	4.91(3.52-6.6)	99.2(71.38-133.77)	0.25 (0.21-0.29)
Burkina Faso	12.8(9.2-17.54)	100.29(71.35-138.47)	30.36(21.89-41.39)	102.69(72.4-142.04)	0.07 (0.06-0.09)
Burundi	6.9(4.96-9.42)	92.91(65.87-130.66)	15.09(10.86-20.68)	90.95(65-126.4)	-0.07 (-0.09--0.05)
Cambodia	12.97(9.17-18.27)	99.02(68.1-139.87)	16.59(11.39-23.67)	94.94(65.18-135.61)	-0.18 (-0.2--0.15)
Cameroon	13.12(9.39-18.35)	96.53(68.25-135.94)	37.18(26.38-50.98)	96.64(67.8-134.02)	-0.04 (-0.08-0)
Canada	23.5(16.96-30.94)	95.98(68.81-127.46)	25.82(18.53-34.81)	87.23(63.09-116.69)	-0.17 (-0.23--0.11)
Central African Republic	3.53(2.5-4.81)	97.4(67.97-134.53)	6.94(4.98-9.47)	101.58(72.17-140.72)	0.15 (0.13-0.16)
Chad	8.27(5.93-11.29)	100.75(70.86-139.87)	25.2(18.09-34.11)	102.73(72.23-141.21)	0.07 (0.05-0.1)
Chile	15.06(10.73-20.34)	107.95(77.02-145.25)	17.32(12.39-23.21)	112.04(80.28-151.1)	0.2 (0.14-0.25)
China	1003.86(716.61-1364.81)	84.4(60.34-114.99)	902.48(639.66-1240.66)	78.94(56.23-107.06)	-0.35 (-0.49--0.21)
Colombia	39.48(27.68-54.9)	104.59(73.5-145.05)	44.78(31.39-59.82)	104.25(73.59-139.55)	0 (-0.03-0.04)
Commonwealth of the Bahamas	0.23(0.16-0.3)	83.51(57.77-112.31)	0.31(0.22-0.42)	90.46(63.86-123.27)	0.22 (0.19-0.25)
Comoros	0.52(0.36-0.71)	88.31(61.69-123.98)	0.7(0.49-0.97)	88.66(61.44-122.74)	-0.02 (-0.03--0.01)
Congo	2.83(2-3.86)	94.21(66.83-130.86)	5.5(3.89-7.62)	92.79(65.59-129.52)	-0.06 (-0.08--0.04)
Cook Islands	0.01(0.01-0.02)	67.51(48.5-91.17)	0.01(0.01-0.01)	68.86(49.06-94.26)	0.09 (0.07-0.11)
Costa Rica	3.56(2.52-4.76)	101.06(70.87-134.96)	4.46(3.17-5.98)	108.69(77.99-146.25)	0.19 (0.16-0.23)
Croatia	3.58(2.57-4.79)	85.61(61.71-114.96)	2.88(2.05-3.86)	92.58(66.73-125.06)	0.24 (0.22-0.26)
Cuba	8.81(6.29-11.9)	85.51(60.75-115.07)	7.98(5.57-10.89)	88.53(62.44-120.04)	0.09 (0.05-0.14)
Cyprus	0.63(0.44-0.82)	84.85(60.17-111.6)	0.91(0.63-1.19)	83.28(59.12-109.97)	-0.11 (-0.17--0.04)
Czech Republic	8.94(6.48-12.05)	100.27(72.42-135.25)	8.51(6.06-11.37)	102.86(73.57-137.19)	0.12 (0.09-0.15)
Democratic People's Republic of Korea	14.47(10.23-19.47)	66.87(47.32-89.88)	15.55(11.08-21.44)	71.72(51.3-98.23)	0.25 (0.21-0.28)
Democratic Republic of the Congo	49.26(34.57-66.38)	97.48(68.09-133.64)	104.73(74.66-144.35)	96.32(68.07-133.44)	-0.07 (-0.1--0.05)
Denmark	3.76(2.68-4.98)	89.19(63.85-118.79)	4.05(2.84-5.33)	89.3(63.16-116.45)	0 (-0.01-0.01)
Djibouti	0.45(0.32-0.62)	88.2(61.65-123.13)	1.2(0.85-1.67)	88.81(62.55-124.14)	-0.03 (-0.06-0)
Dominica	0.06(0.05-0.09)	82.19(57.51-109.95)	0.05(0.04-0.07)	91.24(64.92-123.05)	0.34 (0.33-0.36)
Dominican Republic	6.91(4.87-9.38)	82.23(58.35-111.79)	9.19(6.46-12.44)	84.9(59.61-114.82)	0.11 (0.08-0.14)
Ecuador	9.11(6.4-12.45)	76.91(53.35-105.08)	15.69(11.19-20.71)	88.02(62.89-116.15)	0.52 (0.4-0.63)
Egypt	67.22(48.69-92.02)	102.64(74.34-142.1)	116.17(82.3-160)	101.41(72.07-140.1)	-0.03 (-0.06-0)
El Salvador	7(4.95-9.83)	105.34(74.3-147.01)	6.88(4.86-9.44)	107.64(76.03-147.96)	0.08 (0.03-0.13)
Equatorial Guinea	0.53(0.38-0.72)	94.51(66.88-130.29)	1.52(1.07-2.1)	88.17(62.04-122.94)	-0.29 (-0.3--0.27)
Eritrea	4.1(2.95-5.6)	91.49(65-126.88)	7.03(5.07-9.74)	91.18(66.06-127.26)	-0.02 (-0.03-0)
Estonia	1.44(1.03-1.95)	102.61(73.69-138.4)	1.03(0.73-1.39)	99.48(71.4-134.24)	-0.11 (-0.14--0.07)
Ethiopia	63.75(45.77-87.61)	94.47(67.13-134.49)	110.42(79.02-152.83)	85.59(60.86-120.66)	-0.33 (-0.36--0.3)
Federated States of Micronesia	0.09(0.07-0.13)	73.57(52.64-101.38)	0.08(0.06-0.11)	74.63(53.69-101.22)	0.03 (0.02-0.04)
Fiji	0.61(0.44-0.83)	71.39(50.82-96.92)	0.72(0.51-0.98)	77.18(54.64-105.12)	0.25 (0.24-0.26)
Finland	3.9(2.76-5.18)	93.16(65.77-123.78)	3.85(2.75-5.09)	95.65(69.03-125.32)	0.06 (0.02-0.1)
France	43.9(31.47-57.99)	88.62(63.81-116.81)	46.34(32.71-61.93)	90.05(64.3-119.85)	0.16 (0.1-0.23)
Gabon	1.09(0.78-1.48)	92.5(65.85-126.88)	1.8(1.29-2.49)	90.96(65.01-126.9)	-0.06 (-0.09--0.03)
Georgia	5.03(3.61-6.78)	96.21(68.98-129.88)	3.37(2.39-4.51)	109.98(78.65-146.78)	0.62 (0.53-0.71)
Germany	59.01(41.76-77.97)	93.15(66.23-121.83)	61.4(43.38-80.61)	98.77(70.35-130.1)	0.2 (0.16-0.24)
Ghana	17.52(12.66-23.48)	91.84(66.24-123.84)	37(26.67-49.92)	93.66(68.04-126.44)	0.09 (0.06-0.11)
Greece	11.23(8.03-14.84)	129.36(91.84-172.75)	9.85(7.01-13.14)	138.14(98.43-186.49)	0.27 (0.22-0.33)
Greenland	0.04(0.03-0.06)	78.81(55.74-107.78)	0.04(0.03-0.05)	78.22(56.04-106.1)	-0.06 (-0.1--0.03)
Grenada	0.08(0.06-0.11)	83.79(59.37-112.79)	0.08(0.06-0.11)	89.86(63.79-120.94)	0.24 (0.21-0.27)
Guam	0.09(0.07-0.13)	64.56(46.24-87.62)	0.1(0.07-0.14)	70.08(49.66-94.66)	0.29 (0.27-0.3)
Guatemala	12.12(8.3-16.73)	101.99(71.36-140.05)	17.97(12.63-25)	107.97(75.93-150.32)	0.22 (0.19-0.24)
Guinea	7.97(5.69-10.97)	101.34(71.6-139.76)	17.01(12.06-23.43)	100.23(70.26-141.42)	-0.04 (-0.06--0.03)
Guinea-Bissau	1.4(1.01-1.94)	103.74(73.9-145.35)	2.66(1.91-3.69)	103.02(73.13-143.98)	-0.02 (-0.05-0.02)
Guyana	0.79(0.55-1.08)	84.25(59.1-113.27)	0.69(0.49-0.95)	90.37(63.44-124.03)	0.23 (0.19-0.28)
Haiti	7.57(5.42-10.17)	91.27(65.14-123.39)	13.68(9.71-18.66)	94.95(67.3-129.77)	0.14 (0.13-0.15)
Honduras	6.76(4.72-9.4)	104.2(72.35-143.15)	12.01(8.42-16.57)	109.21(76.71-151.86)	0.13 (0.06-0.2)
Hungary	7.5(5.39-10.07)	86.13(62.46-116.27)	6.23(4.44-8.38)	87.23(62.58-116.72)	0.15 (0.07-0.22)
Iceland	0.23(0.17-0.31)	95.12(68.42-127.5)	0.3(0.21-0.39)	100.59(71.51-133.75)	0.22 (0.18-0.26)
India	1094.34(745.34-1538.95)	115.36(77.92-164.84)	1523.58(1026.95-2211.67)	111.1(75.49-160.34)	-0.12 (-0.14--0.11)
Indonesia	174.72(123.79-239.03)	84.59(59.62-116.86)	219.86(155.84-305.71)	83.49(59.54-115.19)	-0.04 (-0.06--0.03)
Iraq	23.72(16.83-32.58)	103.62(72.82-142.94)	44.08(31.38-59.54)	101.78(72.11-138.05)	-0.1 (-0.12--0.08)
Ireland	3.67(2.67-4.82)	105.72(77.02-138.99)	4.43(3.18-5.87)	107.46(77.58-141.74)	0.27 (0.16-0.39)
Islamic Republic of Iran	77.92(56.24-105.53)	112.59(80.71-154.38)	85.95(61.06-115.97)	108.94(77.64-147.02)	-0.11 (-0.17--0.04)
Israel	4.79(3.43-6.37)	93.74(67.23-124.73)	8.62(6.2-11.46)	93.05(66.87-123.56)	0.03 (-0.04-0.11)
Italy	58.01(41.6-78.66)	126.99(90.47-170.7)	50.06(35.56-66.47)	124.25(88.41-166.95)	-0.06 (-0.19-0.08)
Jamaica	2.11(1.48-2.84)	81.69(57.22-110.31)	2.23(1.59-2.99)	89.77(63.74-121.39)	0.32 (0.29-0.35)
Japan	138.66(97.09-186.9)	139.37(98.09-190.26)	105.01(74.27-138.84)	134.81(94.93-184.04)	-0.08 (-0.1--0.06)
Jordan	4.91(3.49-6.63)	107.22(76.1-145.66)	13.56(9.74-18.24)	108.68(78.2-146.08)	-0.01 (-0.03-0.01)
Kazakhstan	18.36(13.09-24.42)	106.18(75.57-141.55)	20.57(15-27.54)	108.52(79.14-145.32)	0.01 (-0.01-0.03)
Kenya	32.67(22.67-46.39)	115.35(77.41-169.29)	62.58(42.96-90.27)	114.34(77.49-166.64)	-0.03 (-0.05--0.01)
Kingdom of Eswatini	0.86(0.61-1.15)	80.91(56.75-107.74)	1.06(0.75-1.42)	81.51(57.93-108.97)	0.03 (-0.01-0.07)
Kiribati	0.07(0.05-0.1)	74.44(52.7-102.79)	0.1(0.07-0.14)	75.75(53.57-103.99)	0.04 (0.03-0.06)
Kuwait	1.89(1.37-2.58)	103.08(74.98-141.61)	4.52(3.22-6.18)	110.18(78.9-147.72)	0.19 (0.16-0.22)
Kyrgyzstan	5.36(3.8-7.09)	104.25(74.09-138.45)	8.03(5.8-10.81)	109.78(79.31-147.11)	0.2 (0.18-0.22)
Lao People's Democratic Republic	5.3(3.68-7.5)	100.4(68.88-141.98)	7.51(5.28-10.56)	96.29(67.39-135.47)	-0.17 (-0.18--0.15)
Latvia	2.48(1.77-3.31)	105.93(75.94-140.37)	1.47(1.04-2)	102.67(73.98-136.54)	-0.1 (-0.13--0.08)
Lebanon	3.52(2.53-4.79)	107.21(76.86-146.07)	5.51(3.87-7.56)	107.23(75.77-145.96)	-0.03 (-0.05-0)
Lesotho	1.54(1.1-2.09)	80.57(56.84-109.42)	1.73(1.24-2.33)	84.49(60.38-113)	0.18 (0.16-0.21)
Liberia	3.21(2.31-4.37)	100.2(70.85-138.58)	5.98(4.31-8.23)	93.73(67.07-130.42)	-0.21 (-0.23--0.19)
Libya	5.2(3.7-7.11)	103.83(73.98-143.17)	6.76(4.73-9.16)	107.09(75.86-144.56)	0.06 (0.03-0.08)
Lithuania	3.59(2.56-4.8)	107.59(76.88-144.51)	2.22(1.59-2.99)	106.76(77.52-143.29)	-0.01 (-0.06-0.05)
Luxembourg	0.32(0.23-0.42)	101.78(71.9-136.49)	0.52(0.36-0.7)	102.68(72.79-139.83)	-0.04 (-0.07--0.01)
Madagascar	19.07(12.77-27.66)	133.91(88.65-200.64)	42.56(28.25-63.85)	132.38(86.7-201.67)	-0.08 (-0.12--0.05)
Malawi	12.11(8.68-16.56)	90.94(64.53-125.72)	20.44(14.52-28.29)	87.33(61.86-122.18)	-0.15 (-0.18--0.13)
Malaysia	18.81(13.1-26.61)	95.54(65.69-136.2)	28.76(19.72-41.01)	94.62(65.52-133.76)	-0.02 (-0.05-0.01)
Maldives	0.27(0.19-0.38)	95.77(65.51-138.1)	0.44(0.3-0.62)	93.36(64.6-130.36)	-0.07 (-0.14-0)
Mali	11.73(8.36-16.06)	100.93(70.85-139.75)	32.57(23.67-44.54)	101.52(72.72-140.3)	0.02 (0-0.04)
Malta	0.32(0.23-0.43)	95.62(68.44-126.31)	0.33(0.23-0.44)	100.3(71.4-132.95)	0.26 (0.19-0.32)
Marshall Islands	0.04(0.03-0.06)	72.34(50.2-98.51)	0.04(0.03-0.06)	76.42(55.22-104.28)	0.15 (0.13-0.17)
Mauritania	2.49(1.74-3.38)	96.79(66.78-134.11)	4.9(3.5-6.7)	94.75(67.08-129.54)	-0.06 (-0.09--0.03)
Mauritius	1.05(0.73-1.47)	93.06(64.95-131.2)	1.05(0.72-1.49)	96.47(66.93-135.05)	0.12 (0.06-0.17)
Mexico	136.94(96.24-188.29)	132.03(93.4-181.72)	145.95(103.18-197.46)	121.92(86.52-164.27)	-0.27 (-0.35--0.18)
Mongolia	2.92(2.11-3.98)	109.03(78.95-148.22)	3.87(2.77-5.2)	109.18(78.4-146.53)	0.02 (0-0.05)
Montenegro	0.49(0.35-0.66)	82.29(58.73-110.25)	0.45(0.32-0.6)	86.43(61.74-115.49)	0.12 (0.07-0.17)
Morocco	29.23(20.57-39.87)	100.32(69.84-138.1)	36.15(25.47-49.88)	100.06(70.4-137.63)	-0.03 (-0.05--0.01)
Mozambique	16.12(11.47-22.26)	92.17(65.02-127.33)	35.63(25.42-49.01)	89.89(63.48-125.33)	-0.06 (-0.09--0.04)
Myanmar	50.95(34.71-74.9)	113.82(76.03-169.67)	61.31(40.68-92.11)	109.58(72.94-164.37)	-0.17 (-0.22--0.12)
Namibia	1.37(0.97-1.84)	78.52(55.78-106.41)	2.12(1.5-2.82)	79.79(56.49-105.72)	0.09 (0.07-0.12)
Nepal	24.58(17.09-34.95)	105.54(71.74-153.37)	31.09(21.59-44.35)	97.75(67.81-139.8)	-0.28 (-0.3--0.26)
Netherlands	11.65(8.35-15.32)	90.83(65.66-119.3)	12.55(8.99-16.59)	94.32(67.51-123.8)	0.18 (0.13-0.23)
New Zealand	3.35(2.39-4.52)	105.26(75.03-141.67)	4.36(3.14-5.71)	101.84(73.43-133.83)	-0.12 (-0.14--0.1)
Nicaragua	5.22(3.62-7.22)	100.61(70.33-137.3)	7.1(4.98-9.81)	104.19(73.05-143.92)	0.06 (0.02-0.11)
Niger	11.26(8.12-15.6)	100.09(71.06-139.34)	34.61(24.49-47.43)	100.12(69.34-138.48)	-0.05 (-0.08--0.02)
Nigeria	115.46(83.58-157.85)	102.84(73.4-143.02)	284.89(206.26-388.78)	100.84(72.08-140.13)	-0.13 (-0.19--0.08)
North Macedonia	1.64(1.17-2.21)	85.2(61.08-114.99)	1.52(1.05-2.07)	88.41(62.27-120.02)	0.13 (0.1-0.15)
Northern Mariana Islands	0.03(0.02-0.04)	67.77(47.94-92.02)	0.03(0.02-0.04)	72.31(50.99-96.55)	0.23 (0.22-0.24)
Norway	3.59(2.57-4.84)	99.19(70.51-133.2)	4.36(3.13-5.81)	100.44(72.08-132.51)	0.03 (-0.04-0.1)
Oman	2.47(1.76-3.37)	104.14(73.77-142.18)	4.72(3.37-6.31)	102.02(72.86-136.85)	-0.07 (-0.09--0.05)
Pakistan	117(83.76-160.21)	86.05(60.76-119.96)	231.01(166.19-316.93)	88.33(63.17-122.44)	0.09 (0.06-0.12)
Palestine	2.54(1.82-3.41)	98.86(70.15-135.37)	5.39(3.86-7.33)	96.06(68.69-131.44)	-0.08 (-0.1--0.07)
Panama	2.62(1.85-3.58)	97.39(68.82-131.71)	4.26(3-5.77)	103.47(73.11-140.67)	0.15 (0.12-0.19)
Papua New Guinea	3.61(2.56-4.93)	70.34(49.47-96.33)	9.38(6.68-12.91)	75.07(52.8-103.29)	0.23 (0.21-0.24)
Paraguay	3.54(2.55-4.71)	73.54(53.19-98)	5.61(4.01-7.62)	78.7(56.24-106.94)	0.22 (0.2-0.24)
Peru	19.02(13.29-25.82)	74.66(52.26-101)	27.68(19.93-37.19)	78.59(56.57-105.73)	0.13 (0.1-0.15)
Philippines	69.91(49.09-98.7)	95.56(66.29-135.68)	111.63(77.7-157.54)	96.45(67.09-135.99)	0.03 (0.02-0.05)
Plurinational State of Bolivia	6.57(4.66-9.04)	80.69(56.06-109.6)	10.26(7.24-13.79)	84.97(59.86-114.24)	0.15 (0.13-0.17)
Poland	28.15(20.2-37.41)	80.07(57.41-106.57)	24.21(17.4-32.54)	83.55(60.77-112.48)	0.16 (0.12-0.2)
Portugal	8.13(5.82-10.96)	94.98(68.02-128.68)	6.93(4.98-9.3)	95.39(68.44-127.15)	0.07 (0.01-0.12)
Principality of Monaco	0.02(0.01-0.03)	87.95(61.88-115.73)	0.02(0.02-0.03)	89.93(64.09-121.08)	0.08 (0.04-0.12)
Puerto Rico	3.06(2.19-4.09)	86.34(61.79-115.55)	2.37(1.69-3.15)	95.18(67.44-127.52)	0.27 (0.24-0.31)
Qatar	0.66(0.46-0.89)	141.81(100.55-191.43)	3.75(2.65-5.09)	137.12(97.47-185.41)	-0.23 (-0.31--0.15)
Republic of Cabo Verde	0.4(0.28-0.55)	95.53(66.73-132.09)	0.5(0.36-0.69)	92.65(66.75-127.78)	-0.13 (-0.17--0.09)
Republic of C么te d'Ivoire	15.72(11.36-21.61)	98.81(70.53-137.57)	33.1(23.71-45.61)	98.52(69.73-137.17)	-0.02 (-0.05-0)
Republic of Korea	53.36(37.81-72.79)	126.26(89.72-173.37)	39.39(27.68-53.18)	122.25(85.29-168.76)	-0.17 (-0.18--0.15)
Republic of Moldova	4.35(3.09-5.79)	99.56(70.93-132.74)	2.76(1.98-3.77)	100.7(73.97-137.25)	0.03 (0.01-0.06)
Republic of Nauru	0.01(0.01-0.01)	70.52(49.54-96.29)	0.01(0.01-0.01)	73.88(52.42-100.1)	0.15 (0.11-0.19)
Republic of Niue	0(0-0)	69.39(49.28-95.26)	0(0-0)	73.56(52.78-99.23)	0.18 (0.18-0.19)
Republic of Palau	0.01(0.01-0.01)	67.65(47.92-90.88)	0.01(0.01-0.01)	70.13(50.01-95.9)	0.13 (0.11-0.14)
Republic of San Marino	0.02(0.01-0.02)	86.2(60.9-114.46)	0.02(0.01-0.03)	88.38(61.94-117.1)	0.11 (0.08-0.14)
Republic of the Gambia	1.23(0.89-1.68)	97.3(68.85-134.61)	2.78(2-3.78)	97.36(69.43-134.87)	0.01 (-0.02-0.03)
Romania	18.28(12.89-24.32)	86.11(60.68-114.14)	13.2(9.32-17.93)	90.07(64.34-121.55)	0.11 (0.09-0.12)
Russian Federation	162.39(115.76-216.08)	119.23(85.84-158.81)	136.49(96.87-184.27)	115.31(82.53-153.97)	-0.14 (-0.15--0.12)
Rwanda	8.8(6.29-12.16)	92.54(65.75-131.08)	13.5(9.68-18.81)	88.95(63.74-124.51)	-0.21 (-0.23--0.18)
Saint Kitts and Nevis	0.04(0.03-0.05)	84.42(59.97-115)	0.04(0.03-0.06)	87.98(62.59-117.24)	0.13 (0.12-0.14)
Saint Lucia	0.13(0.09-0.18)	84.17(59.76-114.97)	0.13(0.09-0.17)	89.22(64.2-119.92)	0.2 (0.18-0.21)
Saint Vincent and the Grenadines	0.11(0.08-0.14)	86.15(61.22-118.6)	0.09(0.07-0.12)	91.98(66.05-124.38)	0.22 (0.19-0.24)
Samoa	0.14(0.1-0.19)	69.54(49.7-93.68)	0.17(0.12-0.24)	71.45(51.01-97.67)	0.11 (0.09-0.12)
Sao Tome and Principe	0.15(0.1-0.2)	97.93(68.99-135.12)	0.23(0.16-0.31)	95.84(68.09-131.85)	-0.04 (-0.07--0.02)
Saudi Arabia	21.65(15.33-29.07)	113.86(79.77-154.85)	36.13(25.35-48.82)	103.95(73.53-139.66)	-0.33 (-0.36--0.31)
Senegal	9.9(6.94-13.56)	99.42(68.68-136.36)	18.21(13.01-24.84)	97.92(69.64-135.57)	-0.04 (-0.06--0.01)
Serbia	8.9(6.23-11.85)	102.59(72.32-136.2)	7(4.94-9.39)	99.99(71.02-135.77)	-0.28 (-0.35--0.2)
Seychelles	0.07(0.05-0.1)	94.6(65.66-135.62)	0.1(0.07-0.14)	98.93(69.3-139.13)	0.17 (0.14-0.2)
Sierra Leone	5.5(3.91-7.51)	102.7(71.69-142.86)	10.93(7.87-14.93)	102.31(72.96-142.51)	-0.03 (-0.06--0.01)
Singapore	3.68(2.62-4.98)	135.36(95.56-184.22)	5.05(3.57-6.76)	128.68(90.84-175.4)	-0.22 (-0.24--0.2)
Slovakia	4.19(2.96-5.62)	85.24(60.53-113.93)	3.89(2.76-5.21)	91.91(65.92-123.46)	0.22 (0.2-0.23)
Slovenia	1.68(1.2-2.24)	96.99(69.75-129.35)	1.55(1.1-2.06)	96.8(68.98-130.19)	-0.02 (-0.05-0)
Socialist Republic of Viet Nam	70.53(48.84-100.21)	91.8(62.54-130.96)	82.61(56.18-117.01)	86.5(59.19-122.05)	-0.22 (-0.23--0.2)
Solomon Islands	0.33(0.23-0.46)	73.56(51.83-101.33)	0.62(0.44-0.85)	76.52(53.44-104.21)	0.12 (0.11-0.13)
Somalia	10.07(7.18-13.81)	93.06(65.66-129.05)	28.21(19.95-39.12)	95.92(67.51-132.63)	0.09 (0.08-0.11)
South Africa	33.6(23.87-45.09)	79.81(56.55-106.44)	45.06(32.16-60.98)	81.26(58.06-109.89)	0.09 (0.06-0.12)
South Sudan	6.82(4.93-9.3)	90.4(64.89-124.46)	11.21(8.04-15.54)	91.79(65.1-126.12)	0.04 (0.02-0.05)
Spain	28.85(20.39-38.24)	86.1(61.12-113.79)	31.25(22.16-41.74)	96.1(68.55-127.77)	0.36 (0.23-0.49)
Sri Lanka	17.79(12.22-25.44)	99.18(68.03-143)	20.31(14.26-29.27)	98.71(69.43-140.22)	0.03 (0-0.06)
Sudan	28.5(20.65-39.07)	110.5(79.87-152.99)	53.49(38.89-71.92)	107.82(78.35-147.04)	-0.11 (-0.13--0.09)
Suriname	0.36(0.25-0.49)	84.5(60.16-114.07)	0.48(0.35-0.66)	90.49(64.96-122.72)	0.22 (0.18-0.26)
Sweden	8.45(6.15-11.48)	121.11(87.96-162.65)	9.57(6.81-12.87)	118.06(83.73-160.51)	0.04 (-0.01-0.1)
Switzerland	5.13(3.66-6.75)	90.71(64.94-120.27)	6.42(4.48-8.42)	94.68(66.87-123.25)	0.17 (0.11-0.23)
Syrian Arab Republic	16.39(11.7-22.19)	103.85(73.48-142.48)	14.24(10.17-19.11)	105.99(76.17-142.42)	0.09 (0.07-0.11)
Taiwan (Province of China)	12.47(8.71-16.75)	62.78(43.66-84.24)	12.35(8.66-16.81)	69.06(48.11-93.98)	0.32 (0.29-0.35)
Tajikistan	6.73(4.88-9.1)	99.13(71.9-133.77)	12.42(9.06-17.05)	108.51(78.85-147.97)	0.34 (0.32-0.36)
Thailand	56.66(38.72-80.37)	97.56(66.6-138.52)	52.91(36.07-75.61)	96.79(66.71-135.65)	-0.02 (-0.05-0.02)
Timor-Leste	0.96(0.67-1.37)	97.13(66.65-139.56)	1.49(1.04-2.11)	94.27(64.85-133.26)	-0.13 (-0.16--0.1)
Togo	4.67(3.34-6.36)	97.87(68.92-136.81)	9.37(6.81-12.91)	96.44(69.69-134.24)	-0.07 (-0.11--0.04)
Tokelau	0(0-0)	71.82(51.03-97.19)	0(0-0)	71.74(51.36-96.84)	-0.01 (-0.02-0)
Tonga	0.08(0.06-0.11)	67.2(47.66-92.56)	0.08(0.06-0.11)	70.35(50.08-96.01)	0.16 (0.15-0.17)
Trinidad and Tobago	1.12(0.79-1.5)	86.19(60.89-116.35)	1.09(0.77-1.47)	93.86(66.81-126.9)	0.25 (0.2-0.29)
Tunisia	9.67(6.94-13.22)	103.77(74.23-143.29)	11.43(8.06-15.38)	104.32(73.55-140.58)	0.01 (0-0.02)
Turkey	63.41(45.4-85.89)	100.47(71.54-137.23)	76.91(55.66-104.95)	100.86(73.23-135.22)	0.05 (0.02-0.09)
Turkmenistan	4.44(3.11-6.09)	99.23(69.58-135.42)	5.69(4.11-7.87)	107.69(77.94-148.65)	0.35 (0.31-0.39)
Tuvalu	0.01(0.01-0.01)	73.04(52.03-100.98)	0.01(0.01-0.01)	71.41(51.43-98.52)	-0.08 (-0.1--0.06)
Uganda	19.24(13.82-26.15)	77.96(55.86-105.34)	44.35(31.7-59.56)	77.76(55.09-105.18)	-0.04 (-0.06--0.02)
Ukraine	43.7(31.36-58.73)	94.97(68.51-127.72)	31.94(22.91-43.16)	101.17(72.89-136.77)	0.24 (0.22-0.26)
United Arab Emirates	2.21(1.57-2.98)	109.5(77.98-148.42)	8.61(5.95-11.95)	108.42(76.33-146.3)	-0.08 (-0.11--0.05)
United Kingdom of Great Britain and Northern Ireland	45.39(32.59-61.24)	92.66(66.69-125.48)	51.81(37.3-69.46)	95.69(68.89-129.99)	-0.02 (-0.06-0.03)
United Republic of Tanzania	26.15(18.67-35.33)	74.95(52.86-101.64)	55.9(40.42-77.63)	77.55(55.71-106.39)	0.13 (0.11-0.16)
United States Virgin Islands	0.09(0.06-0.12)	84.45(59.63-114.14)	0.06(0.04-0.08)	90.11(64.37-121.3)	0.2 (0.18-0.22)
United States of America	191.46(136.82-257.28)	82.42(58.83-110.61)	214.56(156.25-286.14)	78.24(57.02-104.02)	-0.03 (-0.09-0.02)
Uruguay	3.1(2.2-4.16)	104.48(74.26-140.38)	3.03(2.15-4.09)	109.32(77.88-146.93)	0.1 (0.05-0.15)
Uzbekistan	25.51(18.55-34.79)	100.84(73.15-136.77)	38.34(27.61-51.65)	108.29(77.88-145.66)	0.22 (0.22-0.23)
Vanuatu	0.14(0.1-0.19)	70(48.86-95.58)	0.27(0.19-0.37)	74.22(52.4-101.22)	0.18 (0.17-0.19)
Yemen	20.47(14.84-27.91)	109.54(79.1-151.89)	42.3(30.07-58.25)	107.12(75.78-148.17)	-0.12 (-0.13--0.11)
Zambia	9.84(7.14-13.38)	92.17(66.11-126.88)	21.14(14.81-28.96)	89.18(61.97-123.1)	-0.12 (-0.14--0.09)
Zimbabwe	9.94(6.97-13.42)	74.67(51.95-100.25)	15.08(10.63-20.3)	80.44(56.98-108.48)	0.3 (0.27-0.33)

## Sheet: Table S9
Characteristics	1990		2021		1990-2021
	Number, YLLs no.×103 (95% UI)	Age-standardized YLL rates (95% UI)	Number, YLLs no.×103 (95% UI)	Age-standardized YLL rates (95% UI)	EAPC (95% CI)
Afghanistan	975.35(260.24-1355.07)	5084.19(1342.02-7074.21)	1374.91(769.86-1832.83)	2479.43(1379.58-3294.78)	-1.92 (-2.12--1.72)
Albania	29.75(22.55-40.33)	761.75(577.76-1031.22)	5.81(3.84-8.49)	420.06(276.75-616.54)	-2.08 (-2.34--1.83)
Algeria	1102.43(554.19-1408.14)	3012.88(1515.61-3850.09)	482.91(382.35-617.81)	1087.36(860.62-1390.87)	-3.05 (-3.15--2.95)
American Samoa	0.31(0.25-0.38)	397(318.62-489.63)	0.14(0.1-0.18)	369.34(254.69-505.44)	0.07 (-0.05-0.19)
Andorra	0.11(0.08-0.15)	384.86(257.86-493.94)	0.04(0.03-0.05)	90.47(64.57-118.76)	-3.47 (-3.84--3.1)
Angola	370.38(121.54-713.75)	1720.39(564.16-3310.66)	465.55(315.5-712.8)	836.35(572.32-1283.94)	-2.22 (-2.39--2.06)
Antigua and Barbuda	0.27(0.23-0.31)	447.38(380.1-523.98)	0.21(0.19-0.24)	381.04(327.42-435.9)	-0.4 (-0.71--0.1)
Argentina	309.42(294.01-325.5)	925.46(879.35-973.65)	168.75(136.56-206.41)	608.26(484.82-751.99)	-1.24 (-1.41--1.06)
Armenia	40.93(35.84-47.08)	1118.25(979.59-1286.02)	9.34(7.64-11.39)	522.44(423.03-639.59)	-2.06 (-2.67--1.45)
Australia	60.88(57.85-63.95)	468.35(444.54-492.9)	32.47(28.47-37.36)	191.88(164.61-225.04)	-2.55 (-2.68--2.41)
Austria	27.59(26.11-29.2)	578.27(544.7-613.97)	11.06(9.86-12.41)	217.44(189.85-247.64)	-2.67 (-2.98--2.35)
Azerbaijan	94.11(75.17-116.98)	1069(854.76-1328.38)	41.43(30.52-59.21)	614.02(452.01-885.8)	-1.84 (-2.09--1.59)
Bahrain	8.39(6.83-9.46)	1337.73(1090.93-1508.14)	3.84(3.2-4.54)	400.94(333.2-478.28)	-3.61 (-3.94--3.28)
Bangladesh	2944.2(1713.93-4307.52)	1537.01(891.55-2240.65)	754.6(377.55-1336.97)	533.99(266.19-945.62)	-3.2 (-3.33--3.07)
Barbados	1.34(1.14-1.55)	647.8(546.82-747.37)	0.86(0.64-1.18)	589.01(433.17-817.8)	0.01 (-0.26-0.28)
Belarus	82.21(69.97-94.7)	1129.83(957.24-1308.45)	12.67(10.32-15.87)	245.84(200.59-312.98)	-5.6 (-6.16--5.04)
Belgium	31.04(29.28-32.71)	485.59(457.33-513.48)	14.63(12.45-17.18)	222.71(184.75-268.09)	-2.62 (-2.95--2.29)
Belize	2.38(2.09-2.7)	806.23(710.19-914.93)	1.74(1.43-2.13)	456.5(372.92-560.36)	-1.65 (-1.89--1.42)
Benin	191.28(66.33-276.71)	1864.29(661.47-2696.41)	277.28(199.86-371.34)	1179.66(852.96-1569.63)	-1.22 (-1.35--1.09)
Bermuda	0.19(0.14-0.26)	409.06(306.71-576.26)	0.07(0.04-0.11)	224.86(130.9-371.66)	-1.55 (-1.81--1.28)
Bhutan	11.97(5.83-18.58)	1189.3(575.35-1840.18)	3.4(1.72-5.46)	553.2(279.61-891.65)	-2.79 (-2.97--2.61)
Bolivarian Republic of Venezuela	183.91(172.75-195.78)	714.62(672.65-759.75)	184.08(128.69-246.51)	827.09(577.21-1108.43)	0.82 (0.61-1.03)
Bosnia and Herzegovina	16.24(13.62-19.92)	479.38(400.89-589.21)	3.2(2.56-4.11)	214.52(172.84-275.06)	-3.07 (-3.43--2.71)
Botswana	11.72(8.25-15.36)	552.15(388.78-722.78)	11.89(7.64-16.86)	506.86(325.84-720.2)	-0.14 (-0.23--0.05)
Brazil	1380.23(1166.58-1579.77)	882.91(746.01-1010.94)	1015.86(839.2-1220.44)	615.63(505.39-742.64)	-0.56 (-0.91--0.2)
Brunei Darussalam	2.48(2.11-2.89)	746.97(635.93-870.15)	2.01(1.58-2.52)	642.94(501.83-809.02)	-0.12 (-0.26-0.02)
Bulgaria	54.76(51.2-58.37)	1062.98(993.89-1134.17)	11.71(9.74-13.77)	369.79(305.26-437.19)	-4.02 (-4.37--3.66)
Burkina Faso	418.35(121.79-613.02)	2092.22(610.2-3074.93)	651.93(349.81-920.38)	1543.76(836.17-2165.88)	-0.65 (-0.79--0.52)
Burundi	197.17(74.28-335.19)	1731.41(662.12-2938.53)	195.98(130.55-283.84)	909.82(617.49-1316.66)	-1.68 (-1.97--1.4)
Cambodia	448.26(135.91-652.81)	2343.52(729.11-3402.58)	198.25(141.62-267.06)	1147.68(817.8-1547.68)	-2.74 (-2.93--2.54)
Cameroon	308.74(125.77-428.37)	1498.68(614.76-2063.76)	501.34(345.11-652.24)	1056.37(731.81-1366.51)	-0.84 (-0.97--0.71)
Canada	107.24(102.62-111.86)	526.17(503.12-549.29)	53.95(47.33-60.85)	240.98(205.85-278.34)	-2.11 (-2.36--1.86)
Central African Republic	105.17(42.08-187.17)	1898.61(757.45-3392.52)	118.87(64.07-193.54)	1374.93(747.89-2238.31)	-0.84 (-0.94--0.74)
Chad	189.48(57.62-293.73)	1421.55(441.58-2191.27)	455.39(211.61-686.85)	1234.17(589.71-1855.74)	-0.27 (-0.32--0.22)
Chile	119.87(113.45-127)	821.06(777.48-869.82)	45.45(38.26-51.96)	414.25(345.76-478.83)	-1.51 (-1.8--1.22)
China	16416.25(10789.36-22148.11)	1469.98(962.94-1983.38)	2322.27(1903.49-2890.57)	351.67(285.36-442.79)	-5.25 (-5.54--4.96)
Colombia	354.51(312.02-396.41)	820.52(723.42-916.22)	187.83(137.41-258.62)	544.87(393.4-757.09)	-0.65 (-1.02--0.28)
Commonwealth of the Bahamas	1.57(1.32-1.84)	591.73(498.42-695.19)	0.99(0.77-1.28)	425.83(325.82-559.93)	-0.91 (-1.04--0.78)
Comoros	14.28(6.23-25.72)	1608.87(713.19-2903.55)	7.83(4.99-12.36)	961.79(613.54-1518.89)	-1.54 (-1.69--1.38)
Congo	48.48(24.98-82.52)	1176.15(606.39-2008.06)	38.84(27.24-57.99)	632.31(444.42-944.2)	-2.05 (-2.22--1.89)
Cook Islands	0.07(0.05-0.1)	329.51(212.56-459.44)	0.02(0.01-0.03)	146.79(90.29-277.46)	-4.27 (-4.86--3.69)
Costa Rica	34.68(32.29-36.94)	888.2(827.15-945.82)	20.04(17.11-23.72)	662.87(559.28-792.44)	-0.8 (-0.94--0.66)
Croatia	18.38(17.17-19.67)	634.39(591.53-680.22)	4.79(3.86-5.92)	252.02(199.68-315.79)	-3.02 (-3.25--2.78)
Cuba	68.34(64.57-71.84)	746.54(704.51-786.86)	18.7(16.35-20.96)	285.9(247.15-325.26)	-3.01 (-3.19--2.82)
Cyprus	3.43(1.95-4.39)	510.58(287.96-655.21)	1.07(0.87-1.33)	123.85(98.17-154.68)	-4.68 (-4.88--4.48)
Czech Republic	39.19(36.6-41.63)	597.42(557.48-635.45)	6.15(5.13-7.4)	101.81(83.44-123.33)	-5.34 (-5.62--5.05)
Democratic People's Republic of Korea	243.4(173.48-338.29)	979.92(699.98-1365.12)	69.27(47.14-102.87)	426.04(285.97-636.9)	-2.31 (-2.62--1.99)
Democratic Republic of the Congo	1256.88(562.32-2129.88)	1574.36(694.98-2668.64)	993.63(654.11-1531.99)	746.03(492.13-1146.15)	-2.12 (-2.3--1.93)
Denmark	25.17(23.62-26.73)	767(717.38-818.84)	8.2(7.07-9.35)	224.59(190.25-260.36)	-3.63 (-3.99--3.27)
Djibouti	7.91(3.66-14.26)	1131.96(523.45-2040.27)	10.02(5.91-16.64)	693.84(409.79-1152.46)	-1.57 (-1.83--1.32)
Dominica	0.46(0.37-0.57)	527.58(422.61-642.69)	0.34(0.25-0.46)	985.56(694.34-1340.97)	2.3 (2.07-2.53)
Dominican Republic	104.2(79.97-145.75)	1000.38(770.57-1397.33)	48.22(30.45-88)	465.57(293.13-852.86)	-2.08 (-2.29--1.88)
Ecuador	110.02(96.13-123.61)	792(691.76-889.05)	109.73(85.26-140.24)	689.56(533.23-883.02)	0.54 (0.29-0.79)
Egypt	2707.19(1003.48-3575.51)	3101.59(1153.15-4088.64)	977.88(759.76-1253.25)	781.29(606.74-1001.66)	-4.16 (-4.35--3.98)
El Salvador	117.19(68.37-150.17)	1450.93(850.63-1863.52)	28.76(19.18-40.55)	492.92(326.85-698.42)	-3.05 (-3.19--2.91)
Equatorial Guinea	11.87(5.63-21.07)	1327.43(634.86-2369.06)	11.17(6.96-18.12)	618.05(381.76-1005.38)	-2.83 (-3.01--2.66)
Eritrea	85.6(32.76-160.33)	1315.47(510.56-2477.44)	84.33(51.89-144.05)	926.09(571.84-1580.71)	-1.01 (-1.13--0.88)
Estonia	8.78(8.09-9.48)	781.61(719.83-845.93)	0.81(0.7-0.92)	108.13(93.69-125.05)	-6.98 (-7.41--6.56)
Ethiopia	1846.3(644.33-3525.49)	1764.79(623.44-3370.72)	1328.98(876.6-2206.87)	821.02(544.03-1361.27)	-2.55 (-2.67--2.43)
Federated States of Micronesia	1.46(0.71-1.97)	992.48(487.93-1331.37)	0.48(0.35-0.61)	495.21(361.05-633.92)	-2.29 (-2.36--2.21)
Fiji	7.13(5.58-9.11)	784.58(614.02-1002.57)	7.02(5.01-9.25)	782.89(558.82-1035.03)	0.01 (-0.18-0.19)
Finland	19.29(18.24-20.44)	557.62(524.82-593.15)	7.06(6.39-7.83)	217.47(191.23-246.26)	-3.01 (-3.22--2.81)
France	171.6(164.84-178.46)	434.75(416.5-453.17)	76.52(65.81-87.09)	184.61(154.28-213.96)	-2.53 (-2.78--2.27)
Gabon	15.15(8.94-25.28)	933.52(560.3-1560.67)	11.27(7.37-18.65)	543.02(354.65-899.78)	-1.15 (-1.43--0.86)
Georgia	20.56(17.82-23.68)	478.09(413.34-551.94)	8.12(6.61-9.95)	354.22(285.74-436.42)	-0.46 (-0.9--0.03)
Germany	240.98(230.59-252.13)	519.5(496.15-545.97)	109.37(99.2-120.01)	228.67(203.28-255.8)	-2.45 (-2.74--2.16)
Ghana	321.8(134.29-451.32)	1212.99(519.09-1684.21)	342.55(249.92-465.93)	764.2(558.72-1035.3)	-1.03 (-1.18--0.88)
Greece	43.84(41.33-46.23)	791.94(744.1-840.04)	12.9(11.48-14.52)	250.57(216.46-288.25)	-3.28 (-3.71--2.84)
Greenland	0.52(0.41-0.62)	905.38(712.1-1082.85)	0.14(0.1-0.2)	331.85(236.76-500.64)	-3.43 (-3.64--3.21)
Grenada	0.74(0.61-0.89)	656.93(538.79-779.9)	0.35(0.29-0.41)	480.68(393.75-583.92)	-0.49 (-0.69--0.29)
Guam	0.65(0.54-0.78)	378.19(315.77-450.88)	0.49(0.39-0.62)	378.84(293.7-477.96)	0.93 (0.6-1.26)
Guatemala	78.63(71.07-87.67)	497.79(451.74-553.31)	107.38(83.81-137.88)	732.49(569.51-942.08)	2.62 (1.96-3.28)
Guinea	292.62(90.39-441.84)	2343.78(722.22-3539.94)	304.66(212.23-409.78)	1355.65(945.13-1820.71)	-1.47 (-1.58--1.36)
Guinea-Bissau	40.29(12.71-60.12)	2074.44(665.23-3103.07)	33.38(23.4-45.93)	1047.38(744.72-1417.81)	-2.06 (-2.27--1.85)
Guyana	9.05(7.78-10.53)	758.15(652.13-876.12)	4.38(3.13-5.9)	597.68(425.9-806.89)	-0.1 (-0.39-0.19)
Haiti	326.76(241.97-398.99)	2952.68(2149.84-3670.92)	297.65(189.19-531.22)	1871.35(1182.3-3386.99)	-1.19 (-1.44--0.95)
Honduras	114.97(77.99-149.82)	1397.72(954.53-1816.89)	61.85(44.25-86.05)	576.97(412.31-799.59)	-2.75 (-2.84--2.66)
Hungary	54.28(51.33-57.64)	844.81(797.34-898.33)	11.4(9.39-13.56)	219.51(177.75-264.49)	-4.05 (-4.18--3.92)
Iceland	0.92(0.84-1.02)	405.51(366.76-447.87)	0.45(0.38-0.53)	175.42(148.47-208.69)	-2.73 (-2.99--2.47)
India	12178.88(7915.04-17114.77)	1046.66(683.5-1469.15)	6290.85(4707.57-8725.34)	576.38(429.75-803.01)	-1.65 (-1.75--1.55)
Indonesia	2280.87(1391.72-2873.51)	1021.01(621.26-1286.67)	1245.4(917.49-1679.63)	573.19(421.41-775.4)	-1.95 (-2.03--1.88)
Iraq	692.99(384.61-898.01)	2177.13(1224.55-2807.57)	347.1(265.8-469.59)	842.19(642.89-1140.24)	-3 (-3.22--2.78)
Ireland	18.05(16.82-19.25)	644.66(599.53-688.86)	8.45(7.29-9.65)	273.85(233.16-316.04)	-2.7 (-2.88--2.51)
Islamic Republic of Iran	2469.4(1388.97-3053.43)	3219.08(1812.07-3978.87)	203.36(170.3-248.12)	343.77(280.27-423.14)	-5.41 (-6.09--4.72)
Israel	33.24(31.27-35.26)	655.54(616.88-695.5)	15.99(13.64-19)	177.48(151.28-210.97)	-3.33 (-3.62--3.05)
Italy	168.29(163.66-173.72)	564.53(548.03-583.42)	51.69(45.52-57.62)	181.09(150.74-209.69)	-3.77 (-3.95--3.58)
Jamaica	19.43(15.99-23.13)	704.3(580.76-837.24)	8.68(6.51-11.53)	499.93(373.42-670.09)	-0.68 (-0.91--0.46)
Japan	322.33(312.14-332.32)	475.81(459.3-492.11)	95.94(86.88-104.65)	185.77(164.6-206.47)	-2.93 (-3.1--2.77)
Jordan	116.72(84.96-141.85)	1891.82(1386.16-2289.66)	78.77(63.12-99.64)	728.85(582.46-927.95)	-3.09 (-3.21--2.97)
Kazakhstan	154.83(133.75-177.41)	860.19(743.55-985.84)	113.21(93.4-137.77)	574.09(474.16-697.95)	-1.73 (-2.59--0.86)
Kenya	376.96(224.93-657.86)	840.93(507.76-1470.55)	312.9(197.01-479.82)	545.2(342.98-837.01)	-0.82 (-1.03--0.61)
Kingdom of Eswatini	9.32(6.33-11.85)	638.51(437-805.43)	7.76(5.05-11.03)	566.2(368.67-805.4)	-0.06 (-0.25-0.13)
Kiribati	1.76(0.55-2.51)	1457.43(469.2-2069.01)	1.33(0.62-1.82)	945.79(441.39-1294.98)	-1.47 (-1.57--1.36)
Kuwait	22.25(19.05-25.39)	1287.24(1100.85-1470.78)	16.96(14.15-20.37)	658.65(546.93-801.08)	-1.81 (-2.2--1.41)
Kyrgyzstan	48.49(42.4-54.81)	774.94(678.43-874.48)	43.49(35.83-52.23)	573.71(472.51-689.12)	-0.48 (-0.95-0)
Lao People's Democratic Republic	207.84(52.34-330.34)	2721.85(696.73-4303.81)	112.5(68.75-163.67)	1346(824.61-1956.65)	-2.4 (-2.56--2.24)
Latvia	20.95(19.83-22.1)	1110.98(1049.32-1173.32)	1.79(1.55-2.05)	179.63(153.58-206.38)	-6.21 (-6.61--5.8)
Lebanon	36.53(16.1-49.71)	911.12(404.46-1236.06)	11.43(8.18-16.37)	283.92(200.73-409.88)	-3.94 (-4.14--3.74)
Lesotho	17.94(10.52-24.99)	722.28(428.43-1004.67)	15.05(9.82-21.81)	746.5(487.15-1081.61)	0.2 (0.09-0.3)
Liberia	129.22(32.18-190.89)	2637.1(675.83-3886.36)	78.81(54.65-111.51)	1046.18(729.11-1477.2)	-2.73 (-3.2--2.26)
Libya	144.61(98.08-183)	2327.61(1588.65-2941.64)	64.47(46.49-84.33)	1503.25(1077.67-1968.41)	-0.9 (-1.36--0.43)
Lithuania	28.26(26.2-30.18)	1001.76(927.77-1071.44)	3.2(2.85-3.6)	233.97(205.76-267.06)	-4.86 (-5.17--4.54)
Luxembourg	0.92(0.83-1.01)	358.11(322.69-396.14)	0.46(0.38-0.55)	122.68(99.22-149.02)	-3.36 (-4.06--2.66)
Madagascar	329.44(134.8-625.79)	1424.96(587.52-2717.56)	362.47(234.79-564.91)	905.03(592.43-1409.25)	-1.03 (-1.18--0.89)
Malawi	457.44(172.27-806.94)	2112.04(803.81-3751.86)	249.46(164.75-365.65)	924.69(612.66-1355.08)	-2.32 (-2.51--2.12)
Malaysia	149.25(99.48-182.45)	636.95(426.8-776.52)	88.62(69.88-106.09)	358.62(279.95-433.78)	-1.23 (-1.68--0.78)
Maldives	5.45(1.85-7.74)	1336.51(458.17-1885.46)	1.53(1.18-2.02)	493.6(380.61-654.9)	-3.08 (-3.18--2.97)
Mali	518.18(299.44-689.7)	2856.34(1765.01-3782.49)	701.01(489.05-959.97)	1524.81(1040.21-2203.1)	-1.87 (-1.96--1.78)
Malta	2.1(1.91-2.31)	749.2(682.34-825.9)	1.09(0.89-1.32)	469.69(377.96-572.41)	-1.11 (-1.46--0.76)
Marshall Islands	0.49(0.29-0.63)	709.29(428.19-905.45)	0.34(0.24-0.47)	601.09(427.51-826.08)	-0.55 (-0.82--0.28)
Mauritania	42.19(15.03-61.72)	1117.9(400.75-1636.43)	39.94(29.07-54.5)	636.96(468.4-867.68)	-1.8 (-2.02--1.58)
Mauritius	8.56(7.45-9.5)	766.23(665.68-852.15)	4.68(4-5.25)	683.62(576.87-774.48)	-0.32 (-0.58--0.07)
Mexico	1281.7(1148.56-1420.14)	1076.76(966.05-1192.02)	779.31(632.9-960.77)	803.42(647.09-1000)	-0.98 (-1.13--0.82)
Mongolia	47.32(24.95-65.13)	1399.91(743.51-1926.28)	19.7(14.23-25.59)	533.5(385.9-692.43)	-3.33 (-3.46--3.19)
Montenegro	2.13(1.65-2.69)	429.19(330.38-539.49)	0.34(0.26-0.5)	90.78(66.29-134.73)	-5.06 (-5.51--4.6)
Morocco	450.51(346.8-584.91)	1222.62(938.98-1584.19)	114.99(68.36-240.49)	364.03(217.75-750.56)	-3.79 (-4--3.59)
Mozambique	599.74(193.34-1148.49)	2268.58(736.3-4323.28)	570.08(375.18-941.31)	1113.93(732.55-1826.89)	-1.81 (-1.97--1.65)
Myanmar	1351.94(427.46-2038.55)	2608.46(823.16-3936.78)	750.42(458.07-1053.63)	1442.89(875.46-2025.27)	-2.14 (-2.39--1.89)
Namibia	13.96(9.05-18.61)	598.6(389.77-792.9)	12.66(8.14-17.93)	462.36(297.32-656)	-0.41 (-0.58--0.24)
Nepal	282.03(217.84-352.36)	804.33(622.3-1004.67)	88.17(49.49-197.91)	283.78(159.21-636.96)	-3.29 (-3.38--3.19)
Netherlands	61.13(58.28-64.22)	602.27(573.34-634.39)	26.25(23.78-28.79)	245.94(220.08-274.28)	-2.95 (-3.14--2.76)
New Zealand	14.92(13.9-16.02)	501.28(466.31-538.97)	8.89(7.95-9.8)	256.78(226.31-286.57)	-2.16 (-2.36--1.97)
Nicaragua	98.88(57.24-134.03)	1484.07(863.76-2007.74)	36.68(25.41-50.8)	584.82(404.61-812.32)	-2.6 (-2.72--2.47)
Niger	327.3(73.32-500.17)	1794.27(391.93-2745.54)	480.55(266.79-667.46)	935.28(519.21-1291.93)	-2.19 (-2.39--1.98)
Nigeria	2691.65(861.29-3830.11)	1554.84(507.51-2206.19)	4857.27(2907.83-6358.14)	1294.94(789.35-1685.29)	-0.14 (-0.28-0)
North Macedonia	21.16(14.96-26.91)	1278.05(901.69-1625.39)	2.09(1.68-2.75)	204.59(163.97-272.52)	-4.84 (-5.24--4.44)
Northern Mariana Islands	0.16(0.12-0.22)	293.9(221.91-395.86)	0.08(0.06-0.1)	230.36(179.21-299.36)	0.09 (-0.25-0.43)
Norway	14.32(13.56-15.11)	468.73(442.49-496.04)	6.26(5.75-6.84)	181.85(163.7-202.56)	-3.16 (-3.37--2.95)
Oman	50.25(36.18-64.34)	1503.62(1077.35-1922.43)	20.16(16.44-25.69)	508.84(414.81-651.5)	-2.73 (-3.46--1.99)
Pakistan	1800.39(1379.66-2159.57)	935.9(718.15-1121.28)	1868.93(1349.95-2805.69)	635.53(459.15-956.22)	-0.65 (-0.93--0.38)
Palestine	68.21(44.36-84.5)	1697.54(1113.77-2095.05)	32.89(24.69-44.27)	555.15(417.48-749.36)	-3.23 (-3.44--3.01)
Panama	33.72(29.34-38.52)	1190.16(1035.98-1358.91)	31.43(25.04-39.37)	888.74(706.77-1115.34)	-0.82 (-0.95--0.69)
Papua New Guinea	109.06(36.63-152.65)	1629.93(566.51-2275.4)	222.75(93.91-318.34)	1422.46(618.84-2019.52)	-0.35 (-0.48--0.22)
Paraguay	46.04(34.41-65.58)	754.57(565.93-1073.82)	40.38(25.13-58.88)	635.07(394.39-928.31)	-0.32 (-0.52--0.11)
Peru	465.62(253.9-627.86)	1547.65(844.39-2083.57)	174.36(114.06-239.86)	530.06(345.13-731.38)	-2.77 (-3.07--2.48)
Philippines	1027.19(662.52-1414.02)	1101.95(713.91-1508.54)	725.08(593.97-899.31)	649.18(530.19-808.69)	-1.32 (-1.45--1.2)
Plurinational State of Bolivia	287.25(122.78-394.76)	2743.8(1175.15-3772.95)	149.48(113.43-192)	1267.83(962.52-1628.71)	-2.34 (-2.42--2.26)
Poland	283.09(271.81-294.8)	1030.63(989.16-1073.92)	54.83(45.79-65.52)	294.47(241.49-357.56)	-4.17 (-4.37--3.97)
Portugal	48.2(45.36-51.29)	799.92(751.76-853.22)	9.84(8.76-10.99)	186.57(161.23-213.42)	-4.91 (-5.36--4.45)
Principality of Monaco	0.06(0.04-0.08)	386.26(268.5-521.36)	0.05(0.04-0.06)	249.99(213.44-301.4)	-2.22 (-2.57--1.87)
Puerto Rico	19.04(17.8-20.3)	589.08(549.87-628.77)	4.48(3.81-5.29)	360.01(302.16-427.91)	-1.72 (-1.94--1.5)
Qatar	5.61(3.93-7.06)	1059.85(744.8-1329.84)	5.73(4.45-7.23)	291.93(226.48-372.25)	-4.05 (-4.16--3.94)
Republic of Cabo Verde	6.23(3.62-8.32)	1073.39(636.61-1420.9)	1.77(1.26-2.51)	396.96(280.72-570.78)	-3.51 (-3.77--3.24)
Republic of C么te d'Ivoire	363.62(144.82-500.53)	1505.36(619.64-2057.79)	471.76(357.28-615.78)	1097.3(843.33-1430.46)	-0.87 (-1.01--0.72)
Republic of Korea	205.65(152.04-251.02)	599.38(439.58-735.72)	22.51(18.45-30.58)	126.45(99.09-172.66)	-4.57 (-4.85--4.29)
Republic of Moldova	53.31(46.85-60.41)	1355.09(1190.47-1535.79)	8.57(6.62-11.32)	578.77(439-773.89)	-2.84 (-3.18--2.49)
Republic of Nauru	0.14(0.08-0.19)	883.45(490.61-1171.13)	0.1(0.07-0.15)	764.89(487.86-1087.54)	-0.48 (-0.97-0)
Republic of Niue	0.02(0.01-0.02)	724.78(516.15-956.66)	0.02(0.02-0.03)	1876.24(1564.68-2231.47)	0.66 (-0.18-1.51)
Republic of Palau	0.13(0.07-0.18)	853.4(444.84-1218.4)	0.06(0.04-0.07)	554.23(373.89-725.81)	-1.1 (-1.2--1)
Republic of San Marino	0.04(0.03-0.05)	282.08(219.01-369.03)	0.01(0.01-0.02)	73(48.45-110.65)	-3.58 (-3.82--3.35)
Republic of the Gambia	21.08(8.63-30.73)	1100.21(458.16-1610.56)	25.45(18.71-35.59)	733.93(544.16-1018.39)	-1.39 (-1.57--1.21)
Romania	192.12(177.31-208.43)	1215.35(1119.72-1321.46)	28.81(24.63-32.89)	309.73(263.62-354.31)	-4.37 (-4.73--4.02)
Russian Federation	938.55(914.91-960.75)	912.6(888.3-934.66)	217.94(197.76-233.36)	280.33(252.34-302.95)	-4.36 (-4.83--3.89)
Rwanda	252.22(91.53-473.44)	1810.28(673.48-3389.61)	148.96(100-224.11)	855.23(575.02-1287.01)	-2.67 (-2.9--2.43)
Saint Kitts and Nevis	0.33(0.29-0.37)	731.8(654.24-816.65)	0.16(0.12-0.21)	497.44(383.03-650.15)	-1.1 (-1.25--0.96)
Saint Lucia	1.05(0.88-1.23)	620.89(524.66-724.37)	0.48(0.36-0.64)	515.93(375.61-686.56)	-0.28 (-0.46--0.1)
Saint Vincent and the Grenadines	0.98(0.81-1.16)	787.56(652.37-932.51)	0.35(0.27-0.45)	475.28(366.15-620.11)	-1.6 (-1.84--1.37)
Samoa	1.77(1.1-2.44)	704.67(446.57-960.1)	1.2(0.85-1.62)	424.54(300.23-573.67)	-1.46 (-1.51--1.4)
Sao Tome and Principe	2.96(1.26-4.18)	1421.11(617.47-1996.51)	1.15(0.76-2.01)	482.74(320.33-840.88)	-3.2 (-3.5--2.9)
Saudi Arabia	490.68(292.4-669.61)	2053.95(1232.37-2798.96)	89.5(67.25-117.25)	313.06(235.27-426.69)	-6.13 (-6.22--6.04)
Senegal	231.24(79.38-337.58)	1544.86(542.08-2247.29)	192.67(147-255.94)	868.95(663.63-1148.41)	-1.53 (-1.75--1.3)
Serbia	80.95(55.35-97.82)	1189.76(811.12-1438.81)	8.24(6.84-10.81)	216.04(176.44-289.95)	-5.88 (-6.42--5.33)
Seychelles	0.58(0.49-0.69)	732.18(617.94-863.42)	0.53(0.42-0.66)	670.61(532.63-836.48)	0.23 (0.08-0.38)
Sierra Leone	223.99(58.36-321.96)	2604.14(685.58-3776.08)	197.18(127.9-271.72)	1445.2(943.06-1988.99)	-1.91 (-2.01--1.8)
Singapore	17.72(16.34-19.12)	727.45(669.41-786.98)	3.94(3.35-4.6)	131.04(109.87-155.23)	-4.83 (-5.29--4.38)
Slovakia	27.17(23.5-31.16)	679.46(587.55-777.96)	9.01(7.29-10.86)	308.65(248.5-372.88)	-2.48 (-2.64--2.32)
Slovenia	7.19(6.63-7.82)	607.33(559.54-662.5)	1.32(1.14-1.52)	124.3(107.02-143.59)	-4.97 (-5.1--4.83)
Socialist Republic of Viet Nam	460.9(201.02-614.43)	500.54(220.75-665.76)	184.16(123.26-256.73)	236.97(159.39-330.11)	-2.24 (-2.44--2.03)
Solomon Islands	6.08(3.51-8.21)	1001.95(589.96-1337.57)	6.17(4.58-8.13)	663.6(493.83-867.75)	-1.21 (-1.3--1.11)
Somalia	250.85(94.07-485.93)	1491.62(565.84-2909.46)	432.69(242.24-768.46)	1005.59(567.13-1790.79)	-0.78 (-1.05--0.5)
South Africa	331.76(284.17-404.03)	679.13(582.43-826.88)	256.38(180.4-341.42)	527.76(369.64-706.09)	-0.76 (-0.89--0.63)
South Sudan	195.4(65.46-380.55)	1739.73(580.21-3394.15)	285.88(137.47-508.4)	1677.87(811.29-2979.53)	0.32 (-0.09-0.73)
Spain	133.18(127.35-139.26)	616.45(588.28-646.51)	40.67(36.63-44.89)	183.25(159.86-207.85)	-4.27 (-4.55--3.98)
Sri Lanka	127.01(85.64-177.36)	709.29(478.6-996.08)	57.49(42.46-75.46)	355.54(261.91-468.57)	-2.1 (-2.4--1.81)
Sudan	1842.84(615.83-2517.33)	4808.84(1611.04-6571.14)	1026.87(727.92-1349.72)	1856.44(1316.01-2438.6)	-2.79 (-2.94--2.64)
Suriname	4.47(3.56-5.46)	1019.93(814.08-1246.57)	3.04(2.13-4.1)	680.96(475-924.86)	-1.35 (-1.47--1.23)
Sweden	29.93(28.34-31.65)	483.46(456.78-512.44)	11.24(10.27-12.24)	166.1(150.61-183.64)	-3.03 (-3.3--2.76)
Switzerland	33.24(31.44-34.82)	776.29(732.77-813.81)	14.13(12.27-15.94)	285.82(243.01-327.44)	-2.85 (-3.2--2.5)
Syrian Arab Republic	402.53(230.27-529.25)	1868.87(1076.15-2457.94)	61.21(46.94-77.67)	585.55(446.98-750.1)	-2.73 (-3.37--2.08)
Taiwan (Province of China)	70.42(66.86-73.87)	416.56(394.62-437.67)	20.02(17.68-22.15)	205.25(177.44-231.45)	-2.7 (-3.02--2.39)
Tajikistan	59.57(46.62-88.11)	619.76(485.93-913.55)	75.2(47.6-134.64)	557.86(353.11-996.74)	-0.09 (-0.29-0.11)
Thailand	411.23(310.84-512.83)	799.52(604.27-1002.61)	103.71(82.01-125.49)	336.62(261.42-410.65)	-2.92 (-3.14--2.7)
Timor-Leste	28.64(8.74-45.02)	1867.25(579.78-2909.71)	18.65(13.13-26.12)	977.86(701.79-1366.16)	-2.33 (-2.47--2.19)
Togo	99.07(40.68-138.78)	1415.38(593.67-1979.45)	98.96(71.99-132.71)	880.11(642.98-1180.36)	-1.35 (-1.44--1.27)
Tokelau	0.01(0.01-0.02)	757.76(466.66-995.05)	0.02(0.02-0.03)	2268.78(1824.02-3136.75)	-0.71 (-2.3-0.91)
Tonga	0.67(0.47-0.9)	445.14(315.89-593.15)	0.4(0.29-0.57)	290.59(210.04-413.56)	-1.23 (-1.41--1.05)
Trinidad and Tobago	11.29(9.8-12.87)	945.41(818.17-1078.92)	6.55(5.01-8.58)	798.96(608.27-1058.17)	-0.61 (-0.89--0.34)
Tunisia	261.15(134.71-334.51)	2486.28(1283.21-3183.86)	54.86(42.73-68.81)	641.37(501.23-804.79)	-4.15 (-4.23--4.06)
Turkey	2395.62(1075.46-3099.67)	3413.39(1532.72-4417.83)	368.84(296.92-448)	704.55(561.92-861.8)	-4.87 (-4.97--4.77)
Turkmenistan	47.07(40.89-54.07)	803.04(699.17-920.94)	55.51(44.36-69.61)	1042.58(833.07-1307.6)	2.41 (1.69-3.13)
Tuvalu	0.24(0.08-0.35)	1548.19(533.67-2237)	0.07(0.05-0.1)	546.94(389.99-741.81)	-3.2 (-3.31--3.1)
Uganda	509.95(202.82-953.7)	1262.22(502.93-2373.82)	661.23(447.34-987.62)	903.19(619.46-1349.9)	-0.79 (-0.96--0.62)
Ukraine	365.19(322.54-412.84)	1062.99(935.78-1206.5)	73.44(62.77-83.56)	420.79(357.47-487.65)	-3.36 (-3.6--3.13)
United Arab Emirates	29.11(20.73-37.28)	1281.41(914.81-1637.58)	18.17(14.68-21.62)	418.26(335.4-500.72)	-2.96 (-3.32--2.6)
United Kingdom of Great Britain and Northern Ireland	194.04(188.67-199.43)	473.95(460.07-488.03)	100.14(90.57-109.02)	242.36(214.48-268.53)	-1.66 (-1.91--1.4)
United Republic of Tanzania	999.4(388.33-1761.03)	1889.4(743.91-3332.4)	1013.9(684.31-1542.44)	1146.88(779.78-1741.27)	-1.11 (-1.28--0.94)
United States Virgin Islands	0.69(0.56-0.82)	621.18(506.85-738.09)	0.13(0.09-0.18)	281.64(199-416.77)	-2.03 (-2.22--1.84)
United States of America	1049.41(1025.03-1076.27)	509.03(496.94-522.4)	593.03(540.23-637.79)	285.85(259.84-311.09)	-1.53 (-1.64--1.43)
Uruguay	24.72(23.16-26.38)	908.38(850.6-969.77)	10.1(8.39-12.31)	521.6(424.26-646.33)	-1.74 (-1.96--1.53)
Uzbekistan	179.64(153.11-208.48)	538.61(460.27-623.93)	248.43(197.35-313.48)	650.54(517.4-819.91)	0.89 (0.48-1.3)
Vanuatu	2.02(0.97-2.81)	747.59(372.67-1028.94)	2.18(1.49-2.92)	537.22(372.56-716.77)	-1.07 (-1.36--0.78)
Yemen	1224.08(413.15-1687.37)	4137.39(1415.38-5727.4)	907.05(617.71-1185.93)	1957.53(1333.91-2556.96)	-2.45 (-2.51--2.39)
Zambia	284.86(105.37-537.39)	1722.09(643.04-3268.67)	274.94(181.95-438.86)	962.13(636.52-1531.78)	-1.58 (-1.73--1.44)
Zimbabwe	91.97(62.46-119)	516.6(349.11-668.23)	139.54(88.1-197.1)	644.52(405.1-908.47)	1.17 (0.99-1.36)

[truncated: 5 more sheets: Table S10, Table S11, Table S12, Table S13, Table S14]
